# Supplementary material for: Determinant Factors and Regulatory Systems for Anthocyanin Biosynthesis in Rice Apiculi and Stigmas
Source: Rice (N Y). 2021 Apr 21;14:37. doi: 10.1186/s12284-021-00480-1 (PMC8060382; doi:10.1186/s12284-021-00480-1)
Supplement: Supplementary file 16 — Additional file 16: Table S4. Haplotype analysis of OsPa and OsPs in 234 natural rice accessions. [file 12284_2021_480_MOESM16_ESM.xlsx]

## Sheet: OsPa
Table S4. Haplotype analysis of OsPa and OsPs in 234 natural rice accessions.
Sheet 1 Haplotype analysis of OsPa in 234 natural rice accessions.
Accessions	Group	Color		Position	31	125	579	816 - 833	910	1296	1339
		Apiculus	Stigma	A.A.Sub	P10A	T41N	K193N	Indel1	P304S	R432S	A447T
Nipponbare	japonica	Straw-white	Straw-white	Hap1	C	C	G	GGACCTGGACCTGGACAT	C	G	G
175 varieties from Chinese mini-core collection
Funingzipigengzi	japonica	Purple	Purple	Hap1	C	C	G	GGACCTGGACCTGGACAT	C	G	G
Longhuamaohulu	japonica	Purple	Purple	Hap1	C	C	G	GGACCTGGACCTGGACAT	C	G	G
Gaoyangdiandaodahongmang	japonica	Purple	Purple	Hap1	C	C	G	GGACCTGGACCTGGACAT	C	G	G
Zhonglouyihao 1	japonica	Purple	Purple	Hap1	C	C	G	GGACCTGGACCTGGACAT	C	G	G
Xingguo	japonica	Purple	Purple	Hap1	C	C	G	GGACCTGGACCTGGACAT	C	G	G
Liushizao	indica	Purple	Purple	Hap1	C	C	G	GGACCTGGACCTGGACAT	C	G	G
Feidongtangdao	japonica	Purple	Purple	Hap1	C	C	G	GGACCTGGACCTGGACAT	C	G	G
Qimei	indica	Purple	Purple	Hap2	C	A	C	GGACCTGGACCTGGACAT	T	G	A
Xuanenchangtanqingnian	indica	Purple	Purple	Hap2	C	A	C	GGACCTGGACCTGGACAT	T	G	A
Xibainian	japonica	Purple	Purple	Hap3	C	C	C	GGACCTGGACCTGGACAT	C	G	G
Shangujiu	japonica	Brown	Straw-white	Hap1	C	C	G	GGACCTGGACCTGGACAT	C	G	G
Biwusheng	indica	Purple	Purple	Hap2	C	A	C	GGACCTGGACCTGGACAT	T	G	A
Magunuo	japonica	Brown	Straw-white	Hap1	C	C	G	GGACCTGGACCTGGACAT	C	G	G
LimingB	japonica	Purple	Purple	Hap1	C	C	G	GGACCTGGACCTGGACAT	C	G	G
Guihuanghuang	japonica	Purple	Purple	Hap1	C	C	G	GGACCTGGACCTGGACAT	C	G	G
Sugeng 2	japonica	Brown	Straw-white	Hap1	C	C	G	GGACCTGGACCTGGACAT	C	G	G
Aizizhan	indica	Purple	Purple	Hap2	C	A	C	GGACCTGGACCTGGACAT	T	G	A
Muguanuo	japonica	Purple	Purple	Hap4	C	C	C	GGACCTGGACCTGGACAT	T	G	G
Haomake (K)	japonica	Brown	Straw-white	Hap5	C	C	G	GGACCTGGACCTGGACAT	T	G	G
Mubanggu	japonica	Purple	Purple	Hap1	C	C	G	GGACCTGGACCTGGACAT	C	G	G
Qingke	indica	Purple	Purple	Hap2	C	A	C	GGACCTGGACCTGGACAT	T	G	A
Wuzuihonggu	indica	Purple	Purple	Hap2	C	A	C	GGACCTGGACCTGGACAT	T	G	A
Zegu	japonica	Purple	Purple	Hap2	C	A	C	GGACCTGGACCTGGACAT	T	G	A
Hongkezhenuo	japonica	Brown	Straw-white	Hap1	C	C	G	GGACCTGGACCTGGACAT	C	G	G
Zimangfeienuo	japonica	Brown	Straw-white	Hap1	C	C	G	GGACCTGGACCTGGACAT	C	G	G
Xiaobaimi	indica	Purple	Purple	Hap2	C	A	C	GGACCTGGACCTGGACAT	T	G	A
Maguzi	japonica	Brown	Straw-white	Hap1	C	C	G	GGACCTGGACCTGGACAT	C	G	G
Laohongdao	japonica	Purple	Purple	Hap1	C	C	G	GGACCTGGACCTGGACAT	C	G	G
Putaohhuang	japonica	Purple	Purple	Hap4	C	C	C	GGACCTGGACCTGGACAT	T	G	G
ZhuzhenB	indica	Purple	Purple	Hap1	C	C	G	GGACCTGGACCTGGACAT	C	G	G
L 301 B	indica	Purple	Purple	Hap2	C	A	C	GGACCTGGACCTGGACAT	T	G	A
Jintenan 43B	indica	Purple	Purple	Hap1	C	C	G	GGACCTGGACCTGGACAT	C	G	G
Zhenshan 97	indica	Purple	Purple	Hap2	C	A	C	GGACCTGGACCTGGACAT	T	G	A
XiangaiB	indica	Purple	Purple	Hap6	G	A	C	………………….	T	G	G
Jiangnongzao 1B	indica	Purple	Purple	Hap7	C	C	C	GGACCTGGACCTGGACAT	T	G	A
Baoxie 7B	indica	Purple	Purple	Hap6	G	A	C	………………….	T	G	G
Aijiaonante	indica	Brown	Straw-white	Hap1	C	C	G	GGACCTGGACCTGGACAT	C	G	G
Aimakang	indica	Purple	Purple	Hap2	C	A	C	GGACCTGGACCTGGACAT	T	G	A
Xiangaizao 10	indica	Purple	Purple	Hap2	C	A	C	GGACCTGGACCTGGACAT	T	G	A
Shuiyuan 300 li	japonica	Straw-white	Straw-white	Hap1	C	C	G	GGACCTGGACCTGGACAT	C	G	G
Yelicanghua	japonica	Straw-white	Straw-white	Hap1	C	C	G	GGACCTGGACCTGGACAT	C	G	G
Dandongludao	japonica	Brown	Straw-white	Hap1	C	C	G	GGACCTGGACCTGGACAT	C	G	G
Laoguangtou83	japonica	Purple	Purple	Hap1	C	C	G	GGACCTGGACCTGGACAT	C	G	G
Muxiqiu	japonica	Straw-white	Straw-white	Hap1	C	C	G	GGACCTGGACCTGGACAT	C	G	G
Laohuzhong	japonica	Straw-white	Straw-white	Hap1	C	C	G	GGACCTGGACCTGGACAT	C	G	G
Youmangzaogeng	japonica	Straw-white	Straw-white	Hap1	C	C	G	GGACCTGGACCTGGACAT	C	G	G
Huangkezaoerri	japonica	Straw-white	Straw-white	Hap1	C	C	G	GGACCTGGACCTGGACAT	C	G	G
Leihuozhan	indica	Straw-white	Straw-white	Hap2	C	A	C	GGACCTGGACCTGGACAT	T	G	A
Jinaibai	indica	Straw-white	Straw-white	Hap2	C	A	C	GGACCTGGACCTGGACAT	T	G	A
Aihechi	indica	Straw-white	Straw-white	Hap2	C	A	C	GGACCTGGACCTGGACAT	T	G	A
Hongmisandanbai	indica	Straw-white	Straw-white	Hap1	C	C	G	GGACCTGGACCTGGACAT	C	G	G
Jinbaoyin	japonica	Straw-white	Straw-white	Hap2	C	A	C	GGACCTGGACCTGGACAT	T	G	A
Yizhixiang	indica	Straw-white	Straw-white	Hap2	C	A	C	GGACCTGGACCTGGACAT	T	G	A
Chikenuo	indica	Brown	Straw-white	Hap1	C	C	G	GGACCTGGACCTGGACAT	C	G	G
Guangkexiangnuo	japonica	Brown	Straw-white	Hap1	C	C	G	GGACCTGGACCTGGACAT	C	G	G
Dongtingwanxian	indica	Straw-white	Straw-white	Hap2	C	A	C	GGACCTGGACCTGGACAT	T	G	A
Liuyenian	indica	Straw-white	Straw-white	Hap2	C	A	C	GGACCTGGACCTGGACAT	T	G	A
Xugunuo	japonica	Straw-white	Straw-white	Hap1	C	C	G	GGACCTGGACCTGGACAT	C	G	G
Hongqi 5	japonica	Brown	Straw-white	Hap1	C	C	G	GGACCTGGACCTGGACAT	C	G	G
Hanmadao	indica	Straw-white	Straw-white	Hap1	C	C	G	GGACCTGGACCTGGACAT	C	G	G
Haobuka	japonica	Straw-white	Straw-white	Hap2	C	A	C	GGACCTGGACCTGGACAT	T	G	A
Sanqishiluo	japonica	Straw-white	Straw-white	Hap2	C	A	C	GGACCTGGACCTGGACAT	T	G	A
Qitoubaigu	japonica	Straw-white	Straw-white	Hap2	C	A	C	GGACCTGGACCTGGACAT	T	G	A
Xianggu	japonica	Straw-white	Straw-white	Hap2	C	A	C	GGACCTGGACCTGGACAT	T	G	A
Wuzidui	japonica	Brown	Straw-white	Hap1	C	C	G	GGACCTGGACCTGGACAT	C	G	G
Laozaogu	indica	Brown	Straw-white	Hap1	C	C	G	GGACCTGGACCTGGACAT	C	G	G
Lengbinggu	japonica	Brown	Straw-white	Hap1	C	C	G	GGACCTGGACCTGGACAT	C	G	G
Lengshuinuo	japonica	Straw-white	Straw-white	Hap1	C	C	G	GGACCTGGACCTGGACAT	C	G	G
Lamujai	japonica	Purple	Purple	Hap1	C	C	G	GGACCTGGACCTGGACAT	C	G	G
Qitougu	indica	Straw-white	Straw-white	Hap1	C	C	G	GGACCTGGACCTGGACAT	C	G	G
Yuyannuo	japonica	Straw-white	Straw-white	Hap1	C	C	G	GGACCTGGACCTGGACAT	C	G	G
Huangpinuo	japonica	Purple	Purple	Hap1	C	C	G	GGACCTGGACCTGGACAT	C	G	G
Mowangguneiza	japonica	Straw-white	Straw-white	Hap2	C	A	C	GGACCTGGACCTGGACAT	T	G	A
Nangaogu	indica	Straw-white	Straw-white	Hap2	C	A	C	GGACCTGGACCTGGACAT	T	G	A
Jinzhinuo	indica	Straw-white	Straw-white	Hap1	C	C	G	GGACCTGGACCTGGACAT	C	G	G
Jixuenuo	japonica	Straw-white	Straw-white	Hap2	C	A	C	GGACCTGGACCTGGACAT	T	G	A
Banjiemang	japonica	Straw-white	Straw-white	Hap2	C	A	C	GGACCTGGACCTGGACAT	T	G	A
Baibaili	japonica	Straw-white	Straw-white	Hap1	C	C	G	GGACCTGGACCTGGACAT	C	G	G
Ximaxian	indica	Straw-white	Straw-white	Hap1	C	C	G	GGACCTGGACCTGGACAT	C	G	G
Beizinuo	japonica	Straw-white	Straw-white	Hap2	C	A	C	GGACCTGGACCTGGACAT	T	G	A
Xiangnuo	japonica	Brown	Straw-white	Hap1	C	C	G	GGACCTGGACCTGGACAT	C	G	G
Taichun65/Taichun HR539	japonica	Brown	Straw-white	Hap1	C	C	G	GGACCTGGACCTGGACAT	C	G	G
IR 661-1	indica	Straw-white	Straw-white	Hap2	C	A	C	GGACCTGGACCTGGACAT	T	G	A
Shufeng 101	indica	Straw-white	Straw-white	Hap2	C	A	C	GGACCTGGACCTGGACAT	T	G	A
Heigeng 2	japonica	Brown	Straw-white	Hap1	C	C	G	GGACCTGGACCTGGACAT	C	G	G
Baoxuan 21	indica	Straw-white	Straw-white	Hap1	C	C	G	GGACCTGGACCTGGACAT	C	G	G
Xiushui 115	japonica	Brown	Straw-white	Hap8	C	C	G	GGACCTGGACCTGGACAT	C	T	G
Geng 87-304	japonica	Straw-white	Straw-white	Hap1	C	C	G	GGACCTGGACCTGGACAT	C	G	G
Zhenshan 232	indica	Straw-white	Straw-white	Hap2	C	A	C	GGACCTGGACCTGGACAT	T	G	A
Zhengdao 5	japonica	Straw-white	Straw-white	Hap1	C	C	G	GGACCTGGACCTGGACAT	C	G	G
Baigedao	japonica	Straw-white	Straw-white	Hap9	C	A	C	………………….	T	G	G
Tieganwu	japonica	Straw-white	Straw-white	Hap1	C	C	G	GGACCTGGACCTGGACAT	C	G	G
Jiefangxian	indica	Straw-white	Straw-white	Hap2	C	A	C	GGACCTGGACCTGGACAT	T	G	A
Sanbaili	indica	Straw-white	Straw-white	Hap2	C	A	C	GGACCTGGACCTGGACAT	T	G	A
Taishannuo	indica	Straw-white	Straw-white	Hap2	C	A	C	GGACCTGGACCTGGACAT	T	G	A
Aimi	indica	Straw-white	Straw-white	Hap2	C	A	C	GGACCTGGACCTGGACAT	T	G	A
Minbeiwanxian	indica	Straw-white	Straw-white	Hap1	C	C	G	GGACCTGGACCTGGACAT	C	G	G
Lucaihao	indica	Straw-white	Straw-white	Hap2	C	A	C	GGACCTGGACCTGGACAT	T	G	A
Wukezhan	indica	Straw-white	Straw-white	Hap10	C	A	C	GGACCTGGACCTGGACAT	T	G	G
Shuyazhan	indica	Straw-white	Straw-white	Hap2	C	A	C	GGACCTGGACCTGGACAT	T	G	A
Simiao	indica	Straw-white	Straw-white	Hap2	C	A	C	GGACCTGGACCTGGACAT	T	G	A
Nanxiongzaoyouzhan	indica	Straw-white	Straw-white	Hap1	C	C	G	GGACCTGGACCTGGACAT	C	G	G
Baikehualuo	indica	Straw-white	Straw-white	Hap2	C	A	C	GGACCTGGACCTGGACAT	T	G	A
Sancunli	japonica	Straw-white	Straw-white	Hap2	C	A	C	GGACCTGGACCTGGACAT	T	G	A
Honggenghangu	japonica	Straw-white	Straw-white	Hap2	C	A	C	GGACCTGGACCTGGACAT	T	G	A
Hongainuo	indica	Straw-white	Straw-white	Hap2	C	A	C	GGACCTGGACCTGGACAT	T	G	A
Qiyuexian	indica	Straw-white	Straw-white	Hap2	C	A	C	GGACCTGGACCTGGACAT	T	G	A
Bawanggeng 1	japonica	Straw-white	Straw-white	Hap2	C	A	C	GGACCTGGACCTGGACAT	T	G	A
Aijiaozao	indica	Straw-white	Straw-white	Hap1	C	C	G	GGACCTGGACCTGGACAT	C	G	G
Wanlixian	indica	Straw-white	Straw-white	Hap2	C	A	C	GGACCTGGACCTGGACAT	T	G	A
Zhongnong 4	indica	Purple	Purple	Hap1	C	C	G	GGACCTGGACCTGGACAT	C	G	G
Sankecun	indica	Straw-white	Straw-white	Hap1	C	C	G	GGACCTGGACCTGGACAT	C	G	G
Wenxiangnuo	indica	Straw-white	Straw-white	Hap2	C	A	C	GGACCTGGACCTGGACAT	T	G	A
Zimi	japonica	Straw-white	Straw-white	Hap2	C	A	C	GGACCTGGACCTGGACAT	T	G	A
Xiaohongu	japonica	Straw-white	Straw-white	Hap2	C	A	C	GGACCTGGACCTGGACAT	T	G	A
Haobayong 1	japonica	Straw-white	Straw-white	Hap2	C	A	C	GGACCTGGACCTGGACAT	T	G	A
Gongju 73	japonica	Straw-white	Straw-white	Hap2	C	A	C	GGACCTGGACCTGGACAT	T	G	A
Zinuo	indica	Straw-white	Straw-white	Hap1	C	C	G	GGACCTGGACCTGGACAT	C	G	G
Haolai	indica	Straw-white	Straw-white	Hap2	C	A	C	GGACCTGGACCTGGACAT	T	G	A
Fanhaopi	indica	Straw-white	Straw-white	Hap2	C	A	C	GGACCTGGACCTGGACAT	T	G	A
Niankenuo	indica	Brown	Straw-white	Hap1	C	C	G	GGACCTGGACCTGGACAT	C	G	G
Maweinian	indica	Straw-white	Straw-white	Hap2	C	A	C	GGACCTGGACCTGGACAT	T	G	A
Younian	japonica	Straw-white	Straw-white	Hap2	C	A	C	GGACCTGGACCTGGACAT	T	G	A
Guituibaihe	japonica	Straw-white	Straw-white	Hap1	C	C	G	GGACCTGGACCTGGACAT	C	G	G
Yangkenuo	indica	Brown	Straw-white	Hap1	C	C	G	GGACCTGGACCTGGACAT	C	G	G
Heimangdao	japonica	Brown	Straw-white	Hap1	C	C	G	GGACCTGGACCTGGACAT	C	G	G
Taichunzailai 1/Taichun65	indica	Straw-white	Straw-white	Hap1	C	C	G	GGACCTGGACCTGGACAT	C	G	G
Taizhongxianxuan 220	indica	Straw-white	Straw-white	Hap6	G	A	C	………………….	T	G	G
Menjiagao 1	japonica	Straw-white	Straw-white	Hap2	C	A	C	GGACCTGGACCTGGACAT	T	G	A
Menjiading 2	indica	Straw-white	Straw-white	Hap2	C	A	C	GGACCTGGACCTGGACAT	T	G	A
Baoerfu	indica	Straw-white	Straw-white	Hap1	C	C	G	GGACCTGGACCTGGACAT	C	G	G
JinnanteB	indica	Straw-white	Straw-white	Hap2	C	A	C	GGACCTGGACCTGGACAT	T	G	A
Chaoyang 1B	indica	Straw-white	Straw-white	Hap2	C	A	C	GGACCTGGACCTGGACAT	T	G	A
Qingsiai 16B	indica	Straw-white	Straw-white	Hap2	C	A	C	GGACCTGGACCTGGACAT	T	G	A
JinghuB	japonica	Straw-white	Straw-white	Hap2	C	A	C	GGACCTGGACCTGGACAT	T	G	A
Baoxie 123B	indica	Straw-white	Straw-white	Hap6	G	A	C	………………….	T	G	G
80B	indica	Straw-white	Straw-white	Hap2	C	A	C	GGACCTGGACCTGGACAT	T	G	A
Ggenshan97B	japonica	Straw-white	Straw-white	Hap2	C	A	C	GGACCTGGACCTGGACAT	T	G	A
88B	indica	Straw-white	Straw-white	Hap2	C	A	C	GGACCTGGACCTGGACAT	T	G	A
Gu154	indica	Straw-white	Straw-white	Hap6	G	A	C	………………….	T	G	G
Gui 630	indica	Straw-white	Straw-white	Hap2	C	A	C	GGACCTGGACCTGGACAT	T	G	A
PeiC 122	japonica	Straw-white	Straw-white	Hap9	C	A	C	………………….	T	G	G
Geng 7623	japonica	Straw-white	Straw-white	Hap2	C	A	C	GGACCTGGACCTGGACAT	T	G	A
Teqingxuanhui	indica	Straw-white	Straw-white	Hap2	C	A	C	GGACCTGGACCTGGACAT	T	G	A
Xianghui91269	indica	Straw-white	Straw-white	Hap2	C	A	C	GGACCTGGACCTGGACAT	T	G	A
JWR 221	japonica	Straw-white	Straw-white	Hap6	G	A	C	………………….	T	G	G
Guangluai 4	indica	Straw-white	Straw-white	Hap2	C	A	C	GGACCTGGACCTGGACAT	T	G	A
Liusha 1	indica	Straw-white	Straw-white	Hap2	C	A	C	GGACCTGGACCTGGACAT	T	G	A
Chenwan 3	japonica	Straw-white	Straw-white	Hap2	C	A	C	GGACCTGGACCTGGACAT	T	G	A
Nangjing 11	indica	Straw-white	Straw-white	Hap2	C	A	C	GGACCTGGACCTGGACAT	T	G	A
Chengduai 3	indica	Straw-white	Straw-white	Hap2	C	A	C	GGACCTGGACCTGGACAT	T	G	A
Guichao 2	indica	Straw-white	Straw-white	Hap2	C	A	C	GGACCTGGACCTGGACAT	T	G	A
Guangluai 15-1	indica	Straw-white	Straw-white	Hap2	C	A	C	GGACCTGGACCTGGACAT	T	G	A
Hongwan 1	indica	Straw-white	Straw-white	Hap2	C	A	C	GGACCTGGACCTGGACAT	T	G	A
Xiangwandao 1	indica	Straw-white	Straw-white	Hap6	G	A	C	………………….	T	G	G
Nantehao	indica	Straw-white	Straw-white	Hap1	C	C	G	GGACCTGGACCTGGACAT	C	G	G
Yangdao 2	indica	Straw-white	Straw-white	Hap11	G	A	C	GGACCTGGACCTGGACAT	T	G	A
Luke 3	indica	Straw-white	Straw-white	Hap2	C	A	C	GGACCTGGACCTGGACAT	T	G	A
Aituogu 151	indica	Straw-white	Straw-white	Hap2	C	A	C	GGACCTGGACCTGGACAT	T	G	A
Huangsiguizhan	indica	Straw-white	Straw-white	Hap2	C	A	C	GGACCTGGACCTGGACAT	T	G	A
Zaoshuxiangheimi	indica	Straw-white	Straw-white	Hap12	C	A	G	GGACCTGGACCTGGACAT	C	G	G
Momi	indica	Straw-white	Straw-white	Hap1	C	C	G	GGACCTGGACCTGGACAT	C	G	G
Jinyou 1	indica	Straw-white	Straw-white	Hap6	G	A	C	………………….	T	G	G
Xiangzaoxian 7	indica	Straw-white	Straw-white	Hap2	C	A	C	GGACCTGGACCTGGACAT	T	G	A
Zaoxian 240	indica	Straw-white	Straw-white	Hap2	C	A	C	GGACCTGGACCTGGACAT	T	G	A
Dangyu 5	japonica	Straw-white	Straw-white	Hap6	G	A	C	………………….	T	G	G
Chengnongshuijing	indica	Straw-white	Straw-white	Hap2	C	A	C	GGACCTGGACCTGGACAT	T	G	A
Qiuqianbai	indica	Purple	Purple	Hap1	C	C	G	GGACCTGGACCTGGACAT	C	G	G
Yanshuichi	indica	Purple	Purple	Hap1	C	C	G	GGACCTGGACCTGGACAT	C	G	G
Xishi 15	japonica	Brown	Straw-white	Hap1	C	C	G	GGACCTGGACCTGGACAT	C	G	G
Meihuanuo	indica	Purple	Purple	Hap2	C	A	C	GGACCTGGACCTGGACAT	T	G	A
Haoxiang	indica	Brown	Straw-white	Hap2	C	A	C	GGACCTGGACCTGGACAT	T	G	A
Haohuangla	indica	Purple	Purple	Hap2	C	A	C	GGACCTGGACCTGGACAT	T	G	A
Zaoshunonghu 6B	japonica	Purple	Purple	Hap13	G	A	C	GGACCTGGACCTGGACAT	T	G	G
Erjiunan1	indica	Purple	Purple	Hap1	C	C	G	GGACCTGGACCTGGACAT	C	G	G
58 varieties carrying purple apiculi and stigmas
Aiganyaxuenuo	indica	Purple	Purple	Hap1	C	C	G	GGACCTGGACCTGGACAT	C	G	G
Zixiangnuo	japonica	Purple	Purple	Hap1	C	C	G	GGACCTGGACCTGGACAT	C	G	G
Ingra	Aus	Purple	Purple	Hap6	G	A	C	………………….	T	G	G
Hongnuogujian	indica	Purple	Purple	Hap2	C	A	C	GGACCTGGACCTGGACAT	T	G	A
Yinggengzhan	indica	Purple	Purple	Hap2	C	A	C	GGACCTGGACCTGGACAT	T	G	A
Huotanzhan	indica	Purple	Purple	Hap2	C	A	C	GGACCTGGACCTGGACAT	T	G	A
Zhongaizhan	indica	Purple	Purple	Hap2	C	A	C	GGACCTGGACCTGGACAT	T	G	A
zaohongmi	indica	Purple	Purple	Hap2	C	A	C	GGACCTGGACCTGGACAT	T	G	A
Yilangzhan	indica	Purple	Purple	Hap2	C	A	C	GGACCTGGACCTGGACAT	T	G	A
Hongmi	indica	Purple	Purple	Hap2	C	A	C	GGACCTGGACCTGGACAT	T	G	A
Yuenanhong	indica	Purple	Purple	Hap2	C	A	C	GGACCTGGACCTGGACAT	T	G	A
Ershuizao	indica	Purple	Purple	Hap2	C	A	C	GGACCTGGACCTGGACAT	T	G	A
Lengshuihong	indica	Purple	Purple	Hap2	C	A	C	GGACCTGGACCTGGACAT	T	G	A
Maozhan	indica	Purple	Purple	Hap2	C	A	C	GGACCTGGACCTGGACAT	T	G	A
Heidusi	indica	Purple	Purple	Hap2	C	A	C	GGACCTGGACCTGGACAT	T	G	A
Hongmaozhan	indica	Purple	Purple	Hap2	C	A	C	GGACCTGGACCTGGACAT	T	G	A
Xinxiangzhan	indica	Purple	Purple	Hap2	C	A	C	GGACCTGGACCTGGACAT	T	G	A
Chiyunnan	indica	Purple	Purple	Hap2	C	A	C	GGACCTGGACCTGGACAT	T	G	A
Honggu	indica	Purple	Purple	Hap2	C	A	C	GGACCTGGACCTGGACAT	T	G	A
Yehe	indica	Purple	Purple	Hap2	C	A	C	GGACCTGGACCTGGACAT	T	G	A
Yaxuenuo	indica	Purple	Purple	Hap1	C	C	G	GGACCTGGACCTGGACAT	C	G	G
Wuxiangxiannuo	indica	Purple	Purple	Hap1	C	C	G	GGACCTGGACCTGGACAT	C	G	G
Heizhan 5	indica	Purple	Purple	Hap1	C	C	G	GGACCTGGACCTGGACAT	C	G	G
Heizhan 8	indica	Purple	Purple	Hap1	C	C	G	GGACCTGGACCTGGACAT	C	G	G
Heizhan 9	indica	Purple	Purple	Hap1	C	C	G	GGACCTGGACCTGGACAT	C	G	G
Heizhan 12	indica	Purple	Purple	Hap1	C	C	G	GGACCTGGACCTGGACAT	C	G	G
Heizhan 15	indica	Purple	Purple	Hap1	C	C	G	GGACCTGGACCTGGACAT	C	G	G
Heizhan 19	indica	Purple	Purple	Hap1	C	C	G	GGACCTGGACCTGGACAT	C	G	G
Heizhan 20	indica	Purple	Purple	Hap1	C	C	G	GGACCTGGACCTGGACAT	C	G	G
Heizhan 22	indica	Purple	Purple	Hap1	C	C	G	GGACCTGGACCTGGACAT	C	G	G
Heizhan 24	indica	Purple	Purple	Hap1	C	C	G	GGACCTGGACCTGGACAT	C	G	G
Heizhan 25	indica	Purple	Purple	Hap1	C	C	G	GGACCTGGACCTGGACAT	C	G	G
Heizhan 34	indica	Purple	Purple	Hap1	C	C	G	GGACCTGGACCTGGACAT	C	G	G
Heizhan 11	indica	Purple	Purple	Hap1	C	C	G	GGACCTGGACCTGGACAT	C	G	G
Heizhan 40	indica	Purple	Purple	Hap1	C	C	G	GGACCTGGACCTGGACAT	C	G	G
Heizhan 47	indica	Purple	Purple	Hap1	C	C	G	GGACCTGGACCTGGACAT	C	G	G
Heizhan 59	indica	Purple	Purple	Hap1	C	C	G	GGACCTGGACCTGGACAT	C	G	G
Heizhan 61	indica	Purple	Purple	Hap1	C	C	G	GGACCTGGACCTGGACAT	C	G	G
Heizhan 63	indica	Purple	Purple	Hap1	C	C	G	GGACCTGGACCTGGACAT	C	G	G
Heizhan 68	indica	Purple	Purple	Hap1	C	C	G	GGACCTGGACCTGGACAT	C	G	G
Heizhan 69	indica	Purple	Purple	Hap1	C	C	G	GGACCTGGACCTGGACAT	C	G	G
Heizhan 70	indica	Purple	Purple	Hap1	C	C	G	GGACCTGGACCTGGACAT	C	G	G
Heizhan 72	indica	Purple	Purple	Hap1	C	C	G	GGACCTGGACCTGGACAT	C	G	G
Heizhan 79	indica	Purple	Purple	Hap1	C	C	G	GGACCTGGACCTGGACAT	C	G	G
Heizhan 87	indica	Purple	Purple	Hap1	C	C	G	GGACCTGGACCTGGACAT	C	G	G
Heizhan 92	indica	Purple	Purple	Hap1	C	C	G	GGACCTGGACCTGGACAT	C	G	G
Heizhan 95	indica	Purple	Purple	Hap1	C	C	G	GGACCTGGACCTGGACAT	C	G	G
Heinuo 2	indica	Purple	Purple	Hap1	C	C	G	GGACCTGGACCTGGACAT	C	G	G
Jinhei 66	japonica	Purple	Purple	Hap1	C	C	G	GGACCTGGACCTGGACAT	C	G	G
Heiyouzhan 95	indica	Purple	Purple	Hap1	C	C	G	GGACCTGGACCTGGACAT	C	G	G
Pingtanghongmi	indica	Purple	Purple	Hap1	C	C	G	GGACCTGGACCTGGACAT	C	G	G
22-1652	indica	Purple	Purple	Hap1	C	C	G	GGACCTGGACCTGGACAT	C	G	G
22-3437	indica	Purple	Purple	Hap1	C	C	G	GGACCTGGACCTGGACAT	C	G	G
Heishuai	indica	Purple	Purple	Hap1	C	C	G	GGACCTGGACCTGGACAT	C	G	G
HeimiYL387	indica	Purple	Purple	Hap1	C	C	G	GGACCTGGACCTGGACAT	C	G	G
DJ123	japonica	Purple	Purple	Hap1	C	C	G	GGACCTGGACCTGGACAT	C	G	G
N22	indica	Purple	Purple	Hap1	C	C	G	GGACCTGGACCTGGACAT	C	G	G
Sanzhuangzhan2	indica	Purple	Purple	Hap1	C	C	G	GGACCTGGACCTGGACAT	C	G	G

## Sheet: OsPs
Table S4. Haplotype analysis of OsPa and OsPs in 234 natural rice accessions.
Sheet 2 Haplotype analysis of OsPs in 234 natural rice accessions.
Accessions	Group	Color		Position	149	191	364	757	902	982	1007	1181	1280	1632	1720
		Apiculus	Stigma	A.A.Sub	G50D	M64T	R122G	S253A	P301L	S328G	Indel1	G394E	R427K	Indel2	Indel3
Nipponbare	japonica	Straw-white	Straw-white	Hap1	G	T	C	T	C	A	G	G	G	TG	…
175 varieties from Chinese mini-core collection
Funingzipigengzi	japonica	Purple	Purple	Hap1	G	T	C	T	C	A	G	G	G	TG	…
Longhuamaohulu	japonica	Purple	Purple	Hap1	G	T	C	T	C	A	G	G	G	TG	…
Gaoyangdiandaodahongmang	japonica	Purple	Purple	Hap2	G	C	C	T	C	A	G	G	G	TG	…
Zhonglouyihao 1	japonica	Purple	Purple	Hap1	G	T	C	T	C	A	G	G	G	TG	…
Xingguo	japonica	Purple	Purple	Hap1	G	T	C	T	C	A	G	G	G	TG	…
Liushizao	indica	Purple	Purple	Hap6	G	C	C	T	C	A	G	G	G	TG	G
Feidongtangdao	japonica	Purple	Purple	Hap1	G	T	C	T	C	A	G	G	G	TG	…
Qimei	indica	Purple	Purple	Hap3	G	C	G	G	T	G	G	A	A	TG	G
Xuanenchangtanqingnian	indica	Purple	Purple	Hap3	G	C	G	G	T	G	G	A	A	TG	G
Xibainian	japonica	Purple	Purple	Hap4	G	C	G	T	C	A	G	G	G	TG	G
Shangujiu	japonica	Brown	Straw-white	Hap5	A	C	C	T	C	A	G	G	G	TG	G
Biwusheng	indica	Purple	Purple	Hap3	G	C	G	G	T	G	G	A	A	TG	G
Magunuo	japonica	Brown	Straw-white	Hap5	A	C	C	T	C	A	G	G	G	TG	G
LimingB	japonica	Purple	Purple	Hap1	G	T	C	T	C	A	G	G	G	TG	…
Guihuanghuang	japonica	Purple	Purple	Hap6	G	C	C	T	C	A	G	G	G	TG	G
Sugeng 2	japonica	Brown	Straw-white	Hap2	G	C	C	T	C	A	G	G	G	TG	…
Aizizhan	indica	Purple	Purple	Hap3	G	C	G	G	T	G	G	A	A	TG	G
Muguanuo	japonica	Purple	Purple	Hap3	G	C	G	G	T	G	G	A	A	TG	G
Haomake (K)	japonica	Brown	Straw-white	Hap6	G	C	C	T	C	A	G	G	G	TG	G
Mubanggu	japonica	Purple	Purple	Hap5	A	C	C	T	C	A	G	G	G	TG	G
Qingke	indica	Purple	Purple	Hap3	G	C	G	G	T	G	G	A	A	TG	G
Wuzuihonggu	indica	Purple	Purple	Hap3	G	C	G	G	T	G	G	A	A	TG	G
Zegu	japonica	Purple	Purple	Hap3	G	C	G	G	T	G	G	A	A	TG	G
Hongkezhenuo	japonica	Brown	Straw-white	Hap5	A	C	C	T	C	A	G	G	G	TG	G
Zimangfeienuo	japonica	Brown	Straw-white	Hap5	A	C	C	T	C	A	G	G	G	TG	G
Xiaobaimi	indica	Purple	Purple	Hap3	G	C	G	G	T	G	G	A	A	TG	G
Maguzi	japonica	Brown	Straw-white	Hap7	G	T	C	T	C	A	G	G	G	TG	G
Laohongdao	japonica	Purple	Purple	Hap6	G	C	C	T	C	A	G	G	G	TG	G
Putaohuang	japonica	Purple	Purple	Hap8	G	T	C	G	C	G	G	G	A	TG	…
ZhuzhenB	indica	Purple	Purple	Hap6	G	C	C	T	C	A	G	G	G	TG	G
L 301 B	indica	Purple	Purple	Hap3	G	C	G	G	T	G	G	A	A	TG	G
Jintenan 43B	indica	Purple	Purple	Hap6	G	C	C	T	C	A	G	G	G	TG	G
Zhenshan 97	indica	Purple	Purple	Hap3	G	C	G	G	T	G	G	A	A	TG	G
XiangaiB	indica	Purple	Purple	Hap9	G	C	G	G	C	G	G	G	A	TG	G
Jiangnongzao 1B	indica	Purple	Purple	Hap3	G	C	G	G	T	G	G	A	A	TG	G
Baoxie 7B	indica	Purple	Purple	Hap9	G	C	G	G	C	G	G	G	A	TG	G
Aijiaonante	indica	Brown	Straw-white	Hap10	G	C	C	T	C	A	…	G	G	TG	G
Aimakang	indica	Purple	Purple	Hap3	G	C	G	G	T	G	G	A	A	TG	G
Xiangaizao 10	indica	Purple	Purple	Hap3	G	C	G	G	T	G	G	A	A	TG	G
Shuiyuan 300 li	japonica	Straw-white	Straw-white	Hap1	G	T	C	T	C	A	G	G	G	TG	...
Yelicanghua	japonica	Straw-white	Straw-white	Hap1	G	T	C	T	C	A	G	G	G	TG	...
Dandongludao	japonica	Brown	Straw-white	Hap1	G	T	C	T	C	A	G	G	G	TG	...
Laoguangtou83	japonica	Purple	Purple	Hap1	G	T	C	T	C	A	G	G	G	TG	...
Muxiqiu	japonica	Straw-white	Straw-white	Hap5	A	C	C	T	C	A	G	G	G	TG	G
Laohuzhong	japonica	Straw-white	Straw-white	Hap11	A	C	C	T	C	A	G	G	G	TG	...
Youmangzaogeng	japonica	Straw-white	Straw-white	Hap1	G	T	C	T	C	A	G	G	G	TG	...
Huangkezaoerri	japonica	Straw-white	Straw-white	Hap5	A	C	C	T	C	A	G	G	G	TG	G
Leihuozhan	indica	Straw-white	Straw-white	Hap3	G	C	G	G	T	G	G	A	A	TG	G
Jinxibai	indica	Straw-white	Straw-white	Hap3	G	C	G	G	T	G	G	A	A	TG	G
Aihechi	indica	Straw-white	Straw-white	Hap3	G	C	G	G	T	G	G	A	A	TG	G
Hongmisandanbai	indica	Straw-white	Straw-white	Hap5	A	C	C	T	C	A	G	G	G	TG	G
Jinbaoyin	japonica	Straw-white	Straw-white	Hap3	G	C	G	G	T	G	G	A	A	TG	G
Yizhixiang	indica	Straw-white	Straw-white	Hap3	G	C	G	G	T	G	G	A	A	TG	G
Chikenuo	indica	Brown	Straw-white	Hap5	A	C	C	T	C	A	G	G	G	TG	G
Guangkexiangnuo	japonica	Brown	Straw-white	Hap5	A	C	C	T	C	A	G	G	G	TG	G
Dongtingwanxian	indica	Straw-white	Straw-white	Hap3	G	C	G	G	T	G	G	A	A	TG	G
Liuyenian	indica	Straw-white	Straw-white	Hap3	G	C	G	G	T	G	G	A	A	TG	G
Xugunuo	japonica	Straw-white	Straw-white	Hap12	G	C	G	G	T	G	G	A	G	TG	G
Hongqi 5	japonica	Brown	Straw-white	Hap5	A	C	C	T	C	A	G	G	G	TG	G
Hanmadao	indica	Straw-white	Straw-white	Hap5	A	C	C	T	C	A	G	G	G	TG	G
Haobuka	japonica	Straw-white	Straw-white	Hap3	G	C	G	G	T	G	G	A	A	TG	G
Sanqishiluo	japonica	Straw-white	Straw-white	Hap4	G	C	G	T	C	A	G	G	G	TG	G
Qitoubaigu	japonica	Straw-white	Straw-white	Hap3	G	C	G	G	T	G	G	A	A	TG	G
Xianggu	japonica	Straw-white	Straw-white	Hap3	G	C	G	G	T	G	G	A	A	TG	G
Wuzidui	japonica	Brown	Straw-white	Hap5	A	C	C	T	C	A	G	G	G	TG	G
Laozaogu	indica	Brown	Straw-white	Hap13	G	T	C	T	C	A	G	A	G	TG	...
Lengbinggu	japonica	Brown	Straw-white	Hap5	A	C	C	T	C	A	G	G	G	TG	G
Lengshuinuo	japonica	Straw-white	Straw-white	Hap5	A	C	C	T	C	A	G	G	G	TG	G
Lamujai	japonica	Purple	Purple	Hap5	A	C	C	T	C	A	G	G	G	TG	G
Qitougu	indica	Straw-white	Straw-white	Hap6	G	C	C	T	C	A	G	G	G	TG	G
Yuyannuo	japonica	Straw-white	Straw-white	Hap5	A	C	C	T	C	A	G	G	G	TG	G
Huangpinuo	japonica	Purple	Purple	Hap6	G	C	C	T	C	A	G	G	G	TG	G
Mowangguneiza	japonica	Straw-white	Straw-white	Hap3	G	C	G	G	T	G	G	A	A	TG	G
Nangaogu	indica	Straw-white	Straw-white	Hap3	G	C	G	G	T	G	G	A	A	TG	G
Jinzhinuo	indica	Straw-white	Straw-white	Hap10	G	C	C	T	C	A	…	G	G	TG	G
Jixuenuo	japonica	Straw-white	Straw-white	Hap3	G	C	G	G	T	G	G	A	A	TG	G
Banjiemang	japonica	Straw-white	Straw-white	Hap3	G	C	G	G	T	G	G	A	A	TG	G
Baibaili	japonica	Straw-white	Straw-white	Hap5	A	C	C	T	C	A	G	G	G	TG	G
Ximaxian	indica	Straw-white	Straw-white	Hap5	A	C	C	T	C	A	G	G	G	TG	G
Beizinuo	japonica	Straw-white	Straw-white	Hap3	G	C	G	G	T	G	G	A	A	TG	G
Xiangnuo	japonica	Brown	Straw-white	Hap5	A	C	C	T	C	A	G	G	G	TG	G
Taichun65/Taichun HR539	japonica	Brown	Straw-white	Hap1	G	T	C	T	C	A	G	G	G	TG	...
IR 661-1	indica	Straw-white	Straw-white	Hap3	G	C	G	G	T	G	G	A	A	TG	G
Shufeng 101	indica	Straw-white	Straw-white	Hap3	G	C	G	G	T	G	G	A	A	TG	G
Heigeng 2	japonica	Brown	Straw-white	Hap14	G	T	C	T	C	G	G	G	A	TG	...
Baoxuan 21	indica	Straw-white	Straw-white	Hap5	A	C	C	T	C	A	G	G	G	TG	G
Xiushui 115	japonica	Brown	Straw-white	Hap1	G	T	C	T	C	A	G	G	G	TG	...
Geng 87-304	japonica	Straw-white	Straw-white	Hap2	G	C	C	T	C	A	G	G	G	TG	...
Zhenshan 232	indica	Straw-white	Straw-white	Hap3	G	C	G	G	T	G	G	A	A	TG	G
Zhengdao 5	japonica	Straw-white	Straw-white	Hap1	G	T	C	T	C	A	G	G	G	TG	...
Baigedao	japonica	Straw-white	Straw-white	Hap9	G	C	G	G	C	G	G	G	A	TG	G
Tieganwu	japonica	Straw-white	Straw-white	Hap3	G	C	G	G	T	G	G	A	A	TG	G
Jiefangxian	indica	Straw-white	Straw-white	Hap3	G	C	G	G	T	G	G	A	A	TG	G
Sanbaili	indica	Straw-white	Straw-white	Hap3	G	C	G	G	T	G	G	A	A	TG	G
Taishannuo	indica	Straw-white	Straw-white	Hap3	G	C	G	G	T	G	G	A	A	TG	G
Aimi	indica	Straw-white	Straw-white	Hap3	G	C	G	G	T	G	G	A	A	TG	G
Minbeiwanxian	indica	Straw-white	Straw-white	Hap6	G	C	C	T	C	A	G	G	G	TG	G
Lucaihao	indica	Straw-white	Straw-white	Hap3	G	C	G	G	T	G	G	A	A	TG	G
Wukezhan	indica	Straw-white	Straw-white	Hap9	G	C	G	G	C	G	G	G	A	TG	G
Shuyazhan	indica	Straw-white	Straw-white	Hap3	G	C	G	G	T	G	G	A	A	TG	G
Simiao	indica	Straw-white	Straw-white	Hap3	G	C	G	G	T	G	G	A	A	TG	G
Nanxiongzaoyouzhan	indica	Straw-white	Straw-white	Hap6	G	C	C	T	C	A	G	G	G	TG	G
Baikehualuo	indica	Straw-white	Straw-white	Hap3	G	C	G	G	T	G	G	A	A	TG	G
cunsanli	japonica	Straw-white	Straw-white	Hap3	G	C	G	G	T	G	G	A	A	TG	G
Honggenghangu	japonica	Straw-white	Straw-white	Hap3	G	C	G	G	T	G	G	A	A	TG	G
Hongainuo	indica	Straw-white	Straw-white	Hap3	G	C	G	G	T	G	G	A	A	TG	G
Qiyuexian	indica	Straw-white	Straw-white	Hap3	G	C	G	G	T	G	G	A	A	TG	G
Bawangbian 1	japonica	Straw-white	Straw-white	Hap3	G	C	G	G	T	G	G	A	A	TG	G
Aijiaozao	indica	Straw-white	Straw-white	Hap3	G	C	G	G	T	G	G	A	A	TG	G
Wanlixian	indica	Straw-white	Straw-white	Hap3	G	C	G	G	T	G	G	A	A	TG	G
Zhongnong 4	indica	Purple	Purple	Hap3	G	C	G	G	T	G	G	A	A	TG	G
Sankecun	indica	Straw-white	Straw-white	Hap10	G	C	C	T	C	A	…	G	G	TG	G
Wenxiangnuo	indica	Straw-white	Straw-white	Hap3	G	C	G	G	T	G	G	A	A	TG	G
Zimi	japonica	Straw-white	Straw-white	Hap3	G	C	G	G	T	G	G	A	A	TG	G
Xiaohongu	japonica	Straw-white	Straw-white	Hap3	G	C	G	G	T	G	G	A	A	TG	G
Haobayong 1	japonica	Straw-white	Straw-white	Hap3	G	C	G	G	T	G	G	A	A	TG	G
Gongju 73	japonica	Straw-white	Straw-white	Hap3	G	C	G	G	T	G	G	A	A	TG	G
Zinuo	indica	Straw-white	Straw-white	Hap15	G	C	C	T	C	A	G	G	G	…	G
Haolai	indica	Straw-white	Straw-white	Hap3	G	C	G	G	T	G	G	A	A	TG	G
Fanhaopi	indica	Straw-white	Straw-white	Hap9	G	C	G	G	C	G	G	G	A	TG	G
Niankenuo	indica	Brown	Straw-white	Hap5	A	C	C	T	C	A	G	G	G	TG	G
Maweinian	indica	Straw-white	Straw-white	Hap3	G	C	G	G	T	G	G	A	A	TG	G
Younian	japonica	Straw-white	Straw-white	Hap3	G	C	G	G	T	G	G	A	A	TG	G
Guantuibaihe	japonica	Straw-white	Straw-white	Hap5	A	C	C	T	C	A	G	G	G	TG	G
Yangkenuo	indica	Brown	Straw-white	Hap5	A	C	C	T	C	A	G	G	G	TG	G
Heimangdao	japonica	Brown	Straw-white	Hap1	G	T	C	T	C	A	G	G	G	TG	...
Taichunzailai 1/Taichun65	indica	Straw-white	Straw-white	Hap6	G	C	C	T	C	A	G	G	G	TG	G
Taizhongxianxuan 220	indica	Straw-white	Straw-white	Hap9	G	C	G	G	C	G	G	G	A	TG	G
Menjiagao 1	japonica	Straw-white	Straw-white	Hap3	G	C	G	G	T	G	G	A	A	TG	G
Menjiading 2	indica	Straw-white	Straw-white	Hap3	G	C	G	G	T	G	G	A	A	TG	G
Baoerfu	indica	Straw-white	Straw-white	Hap2	G	C	C	T	C	A	G	G	G	TG	...
JinnanteB	indica	Straw-white	Straw-white	Hap3	G	C	G	G	T	G	G	A	A	TG	G
Chaoyang 1B	indica	Straw-white	Straw-white	Hap3	G	C	G	G	T	G	G	A	A	TG	G
Qingsiai 16B	indica	Straw-white	Straw-white	Hap3	G	C	G	G	T	G	G	A	A	TG	G
JinghuB	japonica	Straw-white	Straw-white	Hap3	G	C	G	G	T	G	G	A	A	TG	G
Baoxie 123B	indica	Straw-white	Straw-white	Hap16	G	C	G	G	C	G	G	G	A	TG	...
80B	indica	Straw-white	Straw-white	Hap3	G	C	G	G	T	G	G	A	A	TG	G
Gzhenshan97B	japonica	Straw-white	Straw-white	Hap3	G	C	G	G	T	G	G	A	A	TG	G
88B	indica	Straw-white	Straw-white	Hap3	G	C	G	G	T	G	G	A	A	TG	G
Gu154	indica	Straw-white	Straw-white	Hap9	G	C	G	G	C	G	G	G	A	TG	G
Gui 630	indica	Straw-white	Straw-white	Hap3	G	C	G	G	T	G	G	A	A	TG	G
PeiC 122	japonica	Straw-white	Straw-white	Hap9	G	C	G	G	C	G	G	G	A	TG	G
Geng 7623	japonica	Straw-white	Straw-white	Hap3	G	C	G	G	T	G	G	A	A	TG	G
Teqingxuanhui	indica	Straw-white	Straw-white	Hap3	G	C	G	G	T	G	G	A	A	TG	G
Xianghui91269	indica	Straw-white	Straw-white	Hap3	G	C	G	G	T	G	G	A	A	TG	G
JWR 221	japonica	Straw-white	Straw-white	Hap9	G	C	G	G	C	G	G	G	A	TG	G
Guangluai 4	indica	Straw-white	Straw-white	Hap3	G	C	G	G	T	G	G	A	A	TG	G
Liusha 1	indica	Straw-white	Straw-white	Hap3	G	C	G	G	T	G	G	A	A	TG	G
Chenwan 3	japonica	Straw-white	Straw-white	Hap3	G	C	G	G	T	G	G	A	A	TG	G
Nangjing 11	indica	Straw-white	Straw-white	Hap3	G	C	G	G	T	G	G	A	A	TG	G
Chengduai 3	indica	Straw-white	Straw-white	Hap3	G	C	G	G	T	G	G	A	A	TG	G
Guichao 2	indica	Straw-white	Straw-white	Hap3	G	C	G	G	T	G	G	A	A	TG	G
Guangluai 15-1	indica	Straw-white	Straw-white	Hap3	G	C	G	G	T	G	G	A	A	TG	G
Hongwan 1	indica	Straw-white	Straw-white	Hap3	G	C	G	G	T	G	G	A	A	TG	G
Xiangwanxian 1	indica	Straw-white	Straw-white	Hap9	G	C	G	G	C	G	G	G	A	TG	G
Nantehao	indica	Straw-white	Straw-white	Hap5	A	C	C	T	C	A	G	G	G	TG	G
Yangdao 2	indica	Straw-white	Straw-white	Hap9	G	C	G	G	C	G	G	G	A	TG	G
Luke 3	indica	Straw-white	Straw-white	Hap3	G	C	G	G	T	G	G	A	A	TG	G
Aituogu 151	indica	Straw-white	Straw-white	Hap3	G	C	G	G	T	G	G	A	A	TG	G
Huangsiguizhan	indica	Straw-white	Straw-white	Hap3	G	C	G	G	T	G	G	A	A	TG	G
Zaoshuxiangheimi	indica	Straw-white	Straw-white	Hap15	G	C	C	T	C	A	G	G	G	…	G
Momi	indica	Straw-white	Straw-white	Hap15	G	C	C	T	C	A	G	G	G	…	G
Jinyou 1	indica	Straw-white	Straw-white	Hap9	G	C	G	G	C	G	G	G	A	TG	G
Xiangzaoxian 7	indica	Straw-white	Straw-white	Hap3	G	C	G	G	T	G	G	A	A	TG	G
Zaoxian 240	indica	Straw-white	Straw-white	Hap3	G	C	G	G	T	G	G	A	A	TG	G
Dangyu 5	japonica	Straw-white	Straw-white	Hap9	G	C	G	G	C	G	G	G	A	TG	G
Chengnongshuijing	indica	Straw-white	Straw-white	Hap3	G	C	G	G	T	G	G	A	A	TG	G
Qiuqianbai	indica	Purple	Purple	Hap6	G	C	C	T	C	A	G	G	G	TG	G
Yanshuichi	indica	Purple	Purple	Hap17	G	C	C	T	C	A	G	G	A	TG	G
Xishi 15	japonica	Brown	Straw-white	Hap5	A	C	C	T	C	A	G	G	G	TG	G
Meihuanuo	indica	Purple	Purple	Hap3	G	C	G	G	T	G	G	A	A	TG	G
Haoxiang	indica	Brown	Straw-white	Hap10	G	C	C	T	C	A	…	G	G	TG	G
Haohuangla	indica	Purple	Purple	Hap3	G	C	G	G	T	G	G	A	A	TG	G
Zaoshunonghu 6B	japonica	Purple	Purple	Hap9	G	C	G	G	C	G	G	G	A	TG	G
Erjiunan1	indica	Purple	Purple	Hap3	G	C	G	G	T	G	G	A	A	TG	G
58 varieties carrying purple apiculi and stigmas
Aiganyaxuenuo	indica	Purple	Purple	Hap15	G	C	C	T	C	A	G	G	G	…	G
Zixiangnuo	japonica	Purple	Purple	Hap15	G	C	C	T	C	A	G	G	G	…	G
Ingra	Aus	Purple	Purple	Hap9	G	C	G	G	C	G	G	G	A	TG	G
Hongnuogujian	indica	Purple	Purple	Hap18	G	C	G	G	T	G	G	A	A	…	G
Yinggengzhan	indica	Purple	Purple	Hap18	G	C	G	G	T	G	G	A	A	…	G
Huotanzhan	indica	Purple	Purple	Hap18	G	C	G	G	T	G	G	A	A	…	G
Zhongaizhan	indica	Purple	Purple	Hap18	G	C	G	G	T	G	G	A	A	…	G
zaohongmi	indica	Purple	Purple	Hap18	G	C	G	G	T	G	G	A	A	…	G
Yilangzhan	indica	Purple	Purple	Hap18	G	C	G	G	T	G	G	A	A	…	G
Hongmi	indica	Purple	Purple	Hap18	G	C	G	G	T	G	G	A	A	…	G
Yuenanhong	indica	Purple	Purple	Hap18	G	C	G	G	T	G	G	A	A	…	G
Ershuizao	indica	Purple	Purple	Hap18	G	C	G	G	T	G	G	A	A	…	G
Lengshuihong	indica	Purple	Purple	Hap18	G	C	G	G	T	G	G	A	A	…	G
Maozhan	indica	Purple	Purple	Hap18	G	C	G	G	T	G	G	A	A	…	G
Heidusi	indica	Purple	Purple	Hap18	G	C	G	G	T	G	G	A	A	…	G
Hongmaozhan	indica	Purple	Purple	Hap18	G	C	G	G	T	G	G	A	A	…	G
Xinxiangzhan	indica	Purple	Purple	Hap18	G	C	G	G	T	G	G	A	A	…	G
Chiyunnan	indica	Purple	Purple	Hap18	G	C	G	G	T	G	G	A	A	…	G
Honggu	indica	Purple	Purple	Hap18	G	C	G	G	T	G	G	A	A	…	G
Yehe	indica	Purple	Purple	Hap18	G	C	G	G	T	G	G	A	A	…	G
Yaxuenuo	indica	Purple	Purple	Hap15	G	C	C	T	C	A	G	G	G	…	G
Wuxiangxiannuo	indica	Purple	Purple	Hap15	G	C	C	T	C	A	G	G	G	…	G
Heizhan5	indica	Purple	Purple	Hap15	G	C	C	T	C	A	G	G	G	…	G
Heizhan8	indica	Purple	Purple	Hap15	G	C	C	T	C	A	G	G	G	…	G
Heizhan9	indica	Purple	Purple	Hap15	G	C	C	T	C	A	G	G	G	…	G
Heizhan12	indica	Purple	Purple	Hap15	G	C	C	T	C	A	G	G	G	…	G
Heizhan15	indica	Purple	Purple	Hap15	G	C	C	T	C	A	G	G	G	…	G
Heizhan19	indica	Purple	Purple	Hap15	G	C	C	T	C	A	G	G	G	…	G
Heizhan20	indica	Purple	Purple	Hap15	G	C	C	T	C	A	G	G	G	…	G
Heizhan22	indica	Purple	Purple	Hap15	G	C	C	T	C	A	G	G	G	…	G
Heizhan24	indica	Purple	Purple	Hap15	G	C	C	T	C	A	G	G	G	…	G
Heizhan25	indica	Purple	Purple	Hap15	G	C	C	T	C	A	G	G	G	…	G
Heizhan34	indica	Purple	Purple	Hap15	G	C	C	T	C	A	G	G	G	…	G
Heizhan11	indica	Purple	Purple	Hap15	G	C	C	T	C	A	G	G	G	…	G
Heizhan40	indica	Purple	Purple	Hap15	G	C	C	T	C	A	G	G	G	…	G
Heizhan47	indica	Purple	Purple	Hap15	G	C	C	T	C	A	G	G	G	…	G
Heizhan59	indica	Purple	Purple	Hap15	G	C	C	T	C	A	G	G	G	…	G
Heizhan61	indica	Purple	Purple	Hap15	G	C	C	T	C	A	G	G	G	…	G
Heizhan63	indica	Purple	Purple	Hap15	G	C	C	T	C	A	G	G	G	…	G
Heizhan68	indica	Purple	Purple	Hap15	G	C	C	T	C	A	G	G	G	…	G
Heizhan69	indica	Purple	Purple	Hap15	G	C	C	T	C	A	G	G	G	…	G
Heizhan72	indica	Purple	Purple	Hap15	G	C	C	T	C	A	G	G	G	…	G
Heizhan79	indica	Purple	Purple	Hap15	G	C	C	T	C	A	G	G	G	…	G
Heizhan87	indica	Purple	Purple	Hap15	G	C	C	T	C	A	G	G	G	…	G
Heizhan92	indica	Purple	Purple	Hap15	G	C	C	T	C	A	G	G	G	…	G
Heizhan95	indica	Purple	Purple	Hap15	G	C	C	T	C	A	G	G	G	…	G
Heizhan70	indica	Purple	Purple	Hap15	G	C	C	T	C	A	G	G	G	…	G
Heinuo2	indica	Purple	Purple	Hap15	G	C	C	T	C	A	G	G	G	…	G
Jinhei66	japonica	Purple	Purple	Hap15	G	C	C	T	C	A	G	G	G	…	G
Heiyouzhan95	indica	Purple	Purple	Hap15	G	C	C	T	C	A	G	G	G	…	G
Pingtanghongmi	indica	Purple	Purple	Hap15	G	C	C	T	C	A	G	G	G	…	G
22-1652	indica	Purple	Purple	Hap15	G	C	C	T	C	A	G	G	G	…	G
22-3437	indica	Purple	Purple	Hap6	G	C	C	T	C	A	G	G	G	TG	G
Heishuai	indica	Purple	Purple	Hap15	G	C	C	T	C	A	G	G	G	…	G
HeimiYL387	indica	Purple	Purple	Hap15	G	C	C	T	C	A	G	G	G	…	G
DJ123	japonica	Purple	Purple	Hap6	G	C	C	T	C	A	G	G	G	TG	G
N22	indica	Purple	Purple	Hap6	G	C	C	T	C	A	G	G	G	TG	G
Sanzhuangzhan2	indica	Purple	Purple	Hap6	G	C	C	T	C	A	G	G	G	TG	G
