# Supplementary material for: Determinant Factors and Regulatory Systems for Anthocyanin Biosynthesis in Rice Apiculi and Stigmas
Source: Rice (N Y). 2021 Apr 21;14:37. doi: 10.1186/s12284-021-00480-1 (PMC8060382; doi:10.1186/s12284-021-00480-1)
Supplement: Supplementary file 17 — Additional file 17: Table S5. Promoter sequence variations of OsPa and OsPs in a panel of 234 natural rice accessions. [file 12284_2021_480_MOESM17_ESM.xlsx]

## Sheet: OsPa
Table 5 Promoter Sequence variations of OsPa and OsPs in a panel of 234 nature rice accessions.
Sheet 1 Promoter Sequence variations of OsPa in a panel of 234 nature rice accessions.
Accessions	Group	Color		Position	-1993	-1980	-1923	-1795	-1650	-1588	-1302	-1175	-833	-786	-467	-327	-304	-263	-239	-234
		Apiculus	Stigma	B.sub	C/T	C/T	C/A	C/G	A/G	C/T	T/G	A/C	C/T	Indel	A/G	G/A	G/A	C/T	T/C	A/G
Nipponbare	japonica	Straw-white	Straw-white	T1	C	C	C	C	A	C	T	A	C	T	A	G	G	C	T	A
175 varieties from Chinese mini-core collection
Funingzipigengzi	japonica	Purple	Purple	T1	C	C	C	C	A	C	T	A	C	T	A	G	G	C	T	A
Longhuamaohulu	japonica	Purple	Purple	T1	C	C	C	C	A	C	T	A	C	T	A	G	G	C	T	A
Gaoyangdiandaodahongmang	japonica	Purple	Purple	T1	C	C	C	C	A	C	T	A	C	T	A	G	G	C	T	A
Zhonglouyihao 1	japonica	Purple	Purple	T1	C	C	C	C	A	C	T	A	C	T	A	G	G	C	T	A
Xingguo	japonica	Purple	Purple	T2	C	C	C	C	A	C	T	A	C	T	G	G	G	C	T	A
Liushizao	indica	Purple	Purple	T2	C	C	C	C	A	C	T	A	C	T	G	G	G	C	T	A
Feidongtangdao	japonica	Purple	Purple	T1	C	C	C	C	A	C	T	A	C	T	A	G	G	C	T	A
Qimei	indica	Purple	Purple	T3	T	T	A	G	G	T	G	C	T	TA	G	A	A	C	C	G
Xuanenchangtanqingnian	indica	Purple	Purple	T3	T	T	A	G	G	T	G	C	T	TA	G	A	A	C	C	G
Xibainian	japonica	Purple	Purple	T3	T	T	A	G	G	T	G	C	T	TA	G	A	A	C	C	G
Shangujiu	japonica	Brown	Straw-white	T1	C	C	C	C	A	C	T	A	C	T	A	G	G	C	T	A
Biwusheng	indica	Purple	Purple	T2	C	C	C	C	A	C	T	A	C	T	G	G	G	C	T	A
Magunuo	japonica	Brown	Straw-white	T2	C	C	C	C	A	C	T	A	C	T	G	G	G	C	T	A
LimingB	japonica	Purple	Purple	T1	C	C	C	C	A	C	T	A	C	T	A	G	G	C	T	A
Guihuanghuang	japonica	Purple	Purple	T2	C	C	C	C	A	C	T	A	C	T	G	G	G	C	T	A
Sugeng 2	japonica	Brown	Straw-white	T1	C	C	C	C	A	C	T	A	C	T	A	G	G	C	T	A
Aizizhan	indica	Purple	Purple	T3	T	T	A	G	G	T	G	C	T	TA	G	A	A	C	C	G
Muguanuo	japonica	Purple	Purple	T4	T	T	A	G	G	T	G	C	T	TA	G	G	G	C	C	G
Haomake (K)	japonica	Brown	Straw-white	T1	C	C	C	C	A	C	T	A	C	T	A	G	G	C	T	A
Mubanggu	japonica	Purple	Purple	T1	C	C	C	C	A	C	T	A	C	T	A	G	G	C	T	A
Qingke	indica	Purple	Purple	T3	T	T	A	G	G	T	G	C	T	TA	G	A	A	C	C	G
Wuzuihonggu	indica	Purple	Purple	T3	T	T	A	G	G	T	G	C	T	TA	G	A	A	C	C	G
Zegu	japonica	Purple	Purple	T3	T	T	A	G	G	T	G	C	T	TA	G	A	A	C	C	G
Hongkezhenuo	japonica	Brown	Straw-white	T2	C	C	C	C	A	C	T	A	C	T	G	G	G	C	T	A
Zimangfeienuo	japonica	Brown	Straw-white	T2	C	C	C	C	A	C	T	A	C	T	G	G	G	C	T	A
Xiaobaimi	indica	Purple	Purple	T3	T	T	A	G	G	T	G	C	T	TA	G	A	A	C	C	G
Maguzi	japonica	Brown	Straw-white	T2	C	C	C	C	A	C	T	A	C	T	G	G	G	C	T	A
Laohongdao	japonica	Purple	Purple	T2	C	C	C	C	A	C	T	A	C	T	G	G	G	C	T	A
Putaohhuang	japonica	Purple	Purple	T1	C	C	C	C	A	C	T	A	C	T	A	G	G	C	T	A
ZhuzhenB	indica	Purple	Purple	T2	C	C	C	C	A	C	T	A	C	T	G	G	G	C	T	A
L 301 B	indica	Purple	Purple	T3	T	T	A	G	G	T	G	C	T	TA	G	A	A	C	C	G
Jintenan 43B	indica	Purple	Purple	T2	C	C	C	C	A	C	T	A	C	T	G	G	G	C	T	A
Zhenshan 97	indica	Purple	Purple	T3	T	T	A	G	G	T	G	C	T	TA	G	A	A	C	C	G
XiangaiB	indica	Purple	Purple	T5	T	C	A	C	G	T	T	C	C	TA	G	A	A	T	C	G
Jiangnongzao 1B	indica	Purple	Purple	T5	T	C	A	C	G	T	T	C	C	TA	G	A	A	T	C	G
Baoxie 7B	indica	Purple	Purple	T5	T	C	A	C	G	T	T	C	C	TA	G	A	A	T	C	G
Aijiaonante	indica	Brown	Straw-white	T2	C	C	C	C	A	C	T	A	C	T	G	G	G	C	T	A
Aimakang	indica	Purple	Purple	T3	T	T	A	G	G	T	G	C	T	TA	G	A	A	C	C	G
Xiangaizao 10	indica	Purple	Purple	T3	T	T	A	G	G	T	G	C	T	TA	G	A	A	C	C	G
Shuiyuan 300 li	japonica	Straw-white	Straw-white	T1	C	C	C	C	A	C	T	A	C	T	A	G	G	C	T	A
Yelicanghua	japonica	Straw-white	Straw-white	T1	C	C	C	C	A	C	T	A	C	T	A	G	G	C	T	A
Dandongludao	japonica	Brown	Straw-white	T1	C	C	C	C	A	C	T	A	C	T	A	G	G	C	T	A
Laoguangtou83	japonica	Purple	Purple	T1	C	C	C	C	A	C	T	A	C	T	A	G	G	C	T	A
Muxiqiu	japonica	Straw-white	Straw-white	T2	C	C	C	C	A	C	T	A	C	T	G	G	G	C	T	A
Laohuzhong	japonica	Straw-white	Straw-white	T2	C	C	C	C	A	C	T	A	C	T	G	G	G	C	T	A
Youmangzaogeng	japonica	Straw-white	Straw-white	T1	C	C	C	C	A	C	T	A	C	T	A	G	G	C	T	A
Huangkezaoerri	japonica	Straw-white	Straw-white	T2	C	C	C	C	A	C	T	A	C	T	G	G	G	C	T	A
Leihuozhan	indica	Straw-white	Straw-white	T3	T	T	A	G	G	T	G	C	T	TA	G	A	A	C	C	G
Jinaibai	indica	Straw-white	Straw-white	T4	T	T	A	G	G	T	G	C	T	TA	G	G	G	C	C	G
Aihechi	indica	Straw-white	Straw-white	T3	T	T	A	G	G	T	G	C	T	TA	G	A	A	C	C	G
Hongmisandanbai	indica	Straw-white	Straw-white	T2	C	C	C	C	A	C	T	A	C	T	G	G	G	C	T	A
Jinbaoyin	japonica	Straw-white	Straw-white	T3	T	T	A	G	G	T	G	C	T	TA	G	A	A	C	C	G
Yizhixiang	indica	Straw-white	Straw-white	T3	T	T	A	G	G	T	G	C	T	TA	G	A	A	C	C	G
Chikenuo	indica	Brown	Straw-white	T2	C	C	C	C	A	C	T	A	C	T	G	G	G	C	T	A
Guangkexiangnuo	japonica	Brown	Straw-white	T2	C	C	C	C	A	C	T	A	C	T	G	G	G	C	T	A
Dongtingwanxian	indica	Straw-white	Straw-white	T3	T	T	A	G	G	T	G	C	T	TA	G	A	A	C	C	G
Liuyenian	indica	Straw-white	Straw-white	T3	T	T	A	G	G	T	G	C	T	TA	G	A	A	C	C	G
Xugunuo	japonica	Straw-white	Straw-white	T2	C	C	C	C	A	C	T	A	C	T	G	G	G	C	T	A
Hongqi 5	japonica	Brown	Straw-white	T2	C	C	C	C	A	C	T	A	C	T	G	G	G	C	T	A
Hanmadao	indica	Straw-white	Straw-white	T2	C	C	C	C	A	C	T	A	C	T	G	G	G	C	T	A
Haobuka	japonica	Straw-white	Straw-white	T3	T	T	A	G	G	T	G	C	T	TA	G	A	A	C	C	G
Sanqishiluo	japonica	Straw-white	Straw-white	T3	T	T	A	G	G	T	G	C	T	TA	G	A	A	C	C	G
Qitoubaigu	japonica	Straw-white	Straw-white	T3	T	T	A	G	G	T	G	C	T	TA	G	A	A	C	C	G
Xianggu	japonica	Straw-white	Straw-white	T3	T	T	A	G	G	T	G	C	T	TA	G	A	A	C	C	G
Wuzidui	japonica	Brown	Straw-white	T2	C	C	C	C	A	C	T	A	C	T	G	G	G	C	T	A
Laozaogu	indica	Brown	Straw-white	T1	C	C	C	C	A	C	T	A	C	T	A	G	G	C	T	A
Lengbinggu	japonica	Brown	Straw-white	T2	C	C	C	C	A	C	T	A	C	T	G	G	G	C	T	A
Lengshuinuo	japonica	Straw-white	Straw-white	T2	C	C	C	C	A	C	T	A	C	T	G	G	G	C	T	A
Lamujai	japonica	Purple	Purple	T2	C	C	C	C	A	C	T	A	C	T	G	G	G	C	T	A
Qitougu	indica	Straw-white	Straw-white	T2	C	C	C	C	A	C	T	A	C	T	G	G	G	C	T	A
Yuyannuo	japonica	Straw-white	Straw-white	T2	C	C	C	C	A	C	T	A	C	T	G	G	G	C	T	A
Huangpinuo	japonica	Purple	Purple	T2	C	C	C	C	A	C	T	A	C	T	G	G	G	C	T	A
Mowangguneiza	japonica	Straw-white	Straw-white	T3	T	T	A	G	G	T	G	C	T	TA	G	A	A	C	C	G
Nangaogu	indica	Straw-white	Straw-white	T3	T	T	A	G	G	T	G	C	T	TA	G	A	A	C	C	G
Jinzhinuo	indica	Straw-white	Straw-white	T2	C	C	C	C	A	C	T	A	C	T	G	G	G	C	T	A
Jixuenuo	japonica	Straw-white	Straw-white	T3	T	T	A	G	G	T	G	C	T	TA	G	A	A	C	C	G
Banjiemang	japonica	Straw-white	Straw-white	T3	T	T	A	G	G	T	G	C	T	TA	G	A	A	C	C	G
Baibaili	japonica	Straw-white	Straw-white	T2	C	C	C	C	A	C	T	A	C	T	G	G	G	C	T	A
Ximaxian	indica	Straw-white	Straw-white	T2	C	C	C	C	A	C	T	A	C	T	G	G	G	C	T	A
Beizinuo	japonica	Straw-white	Straw-white	T3	T	T	A	G	G	T	G	C	T	TA	G	A	A	C	C	G
Xiangnuo	japonica	Brown	Straw-white	T2	C	C	C	C	A	C	T	A	C	T	G	G	G	C	T	A
Taichun65/Taichun HR539	japonica	Brown	Straw-white	T1	C	C	C	C	A	C	T	A	C	T	A	G	G	C	T	A
IR 661-1	indica	Straw-white	Straw-white	T3	T	T	A	G	G	T	G	C	T	TA	G	A	A	C	C	G
Shufeng 101	indica	Straw-white	Straw-white	T3	T	T	A	G	G	T	G	C	T	TA	G	A	A	C	C	G
Heigeng 2	japonica	Brown	Straw-white	T1	C	C	C	C	A	C	T	A	C	T	A	G	G	C	T	A
Baoxuan 21	indica	Straw-white	Straw-white	T2	C	C	C	C	A	C	T	A	C	T	G	G	G	C	T	A
Xiushui 115	japonica	Brown	Straw-white	T1	C	C	C	C	A	C	T	A	C	T	A	G	G	C	T	A
Geng 87-304	japonica	Straw-white	Straw-white	T1	C	C	C	C	A	C	T	A	C	T	A	G	G	C	T	A
Zhenshan 232	indica	Straw-white	Straw-white	T3	T	T	A	G	G	T	G	C	T	TA	G	A	A	C	C	G
Zhengdao 5	japonica	Straw-white	Straw-white	T1	C	C	C	C	A	C	T	A	C	T	A	G	G	C	T	A
Baigedao	japonica	Straw-white	Straw-white	T6	T	T	A	G	G	T	G	C	C	TA	G	A	A	C	C	G
Tieganwu	japonica	Straw-white	Straw-white	T2	C	C	C	C	A	C	T	A	C	T	G	G	G	C	T	A
Jiefangxian	indica	Straw-white	Straw-white	T3	T	T	A	G	G	T	G	C	T	TA	G	A	A	C	C	G
Sanbaili	indica	Straw-white	Straw-white	T3	T	T	A	G	G	T	G	C	T	TA	G	A	A	C	C	G
Taishannuo	indica	Straw-white	Straw-white	T3	T	T	A	G	G	T	G	C	T	TA	G	A	A	C	C	G
Aimi	indica	Straw-white	Straw-white	T3	T	T	A	G	G	T	G	C	T	TA	G	A	A	C	C	G
Minbeiwanxian	indica	Straw-white	Straw-white	T2	C	C	C	C	A	C	T	A	C	T	G	G	G	C	T	A
Lucaihao	indica	Straw-white	Straw-white	T7	T	T	A	G	G	T	G	C	T	TA	G	G	G	C	T	A
Wukezhan	indica	Straw-white	Straw-white	T2	C	C	C	C	A	C	T	A	C	T	G	G	G	C	T	A
Shuyazhan	indica	Straw-white	Straw-white	T3	T	T	A	G	G	T	G	C	T	TA	G	A	A	C	C	G
Simiao	indica	Straw-white	Straw-white	T3	T	T	A	G	G	T	G	C	T	TA	G	A	A	C	C	G
Nanxiongzaoyouzhan	indica	Straw-white	Straw-white	T2	C	C	C	C	A	C	T	A	C	T	G	G	G	C	T	A
Baikehualuo	indica	Straw-white	Straw-white	T3	T	T	A	G	G	T	G	C	T	TA	G	A	A	C	C	G
Sancunli	japonica	Straw-white	Straw-white	T3	T	T	A	G	G	T	G	C	T	TA	G	A	A	C	C	G
Honggenghangu	japonica	Straw-white	Straw-white	T3	T	T	A	G	G	T	G	C	T	TA	G	A	A	C	C	G
Hongainuo	indica	Straw-white	Straw-white	T3	T	T	A	G	G	T	G	C	T	TA	G	A	A	C	C	G
Qiyuexian	indica	Straw-white	Straw-white	T3	T	T	A	G	G	T	G	C	T	TA	G	A	A	C	C	G
Bawanggeng 1	japonica	Straw-white	Straw-white	T3	T	T	A	G	G	T	G	C	T	TA	G	A	A	C	C	G
Aijiaozao	indica	Straw-white	Straw-white	T2	C	C	C	C	A	C	T	A	C	T	G	G	G	C	T	A
Wanlixian	indica	Straw-white	Straw-white	T3	T	T	A	G	G	T	G	C	T	TA	G	A	A	C	C	G
Zhongnong 4	indica	Purple	Purple	T2	C	C	C	C	A	C	T	A	C	T	G	G	G	C	T	A
Sankecun	indica	Straw-white	Straw-white	T2	C	C	C	C	A	C	T	A	C	T	G	G	G	C	T	A
Wenxiangnuo	indica	Straw-white	Straw-white	T3	T	T	A	G	G	T	G	C	T	TA	G	A	A	C	C	G
Zimi	japonica	Straw-white	Straw-white	T4	T	T	A	G	G	T	G	C	T	TA	G	G	G	C	C	G
Xiaohongu	japonica	Straw-white	Straw-white	T2	C	C	C	C	A	C	T	A	C	T	G	G	G	C	T	A
Haobayong 1	japonica	Straw-white	Straw-white	T3	T	T	A	G	G	T	G	C	T	TA	G	A	A	C	C	G
Gongju 73	japonica	Straw-white	Straw-white	T3	T	T	A	G	G	T	G	C	T	TA	G	A	A	C	C	G
Zinuo	indica	Straw-white	Straw-white	T2	C	C	C	C	A	C	T	A	C	T	G	G	G	C	T	A
Haolai	indica	Straw-white	Straw-white	T3	T	T	A	G	G	T	G	C	T	TA	G	A	A	C	C	G
Fanhaopi	indica	Straw-white	Straw-white	T3	T	T	A	G	G	T	G	C	T	TA	G	A	A	C	C	G
Niankenuo	indica	Brown	Straw-white	T2	C	C	C	C	A	C	T	A	C	T	G	G	G	C	T	A
Maweinian	indica	Straw-white	Straw-white	T3	T	T	A	G	G	T	G	C	T	TA	G	A	A	C	C	G
Younian	japonica	Straw-white	Straw-white	T8	C	C	C	C	A	C	T	A	T	TA	G	A	A	C	C	G
Guituibaihe	japonica	Straw-white	Straw-white	T2	C	C	C	C	A	C	T	A	C	T	G	G	G	C	T	A
Yangkenuo	indica	Brown	Straw-white	T2	C	C	C	C	A	C	T	A	C	T	G	G	G	C	T	A
Heimangdao	japonica	Brown	Straw-white	T1	C	C	C	C	A	C	T	A	C	T	A	G	G	C	T	A
Taichunzailai 1/Taichun65	indica	Straw-white	Straw-white	T2	C	C	C	C	A	C	T	A	C	T	G	G	G	C	T	A
Taizhongxianxuan 220	indica	Straw-white	Straw-white	T9	T	C	A	C	G	T	G	C	C	TA	G	A	A	T	C	G
Menjiagao 1	japonica	Straw-white	Straw-white	T3	T	T	A	G	G	T	G	C	T	TA	G	A	A	C	C	G
Menjiading 2	indica	Straw-white	Straw-white	T3	T	T	A	G	G	T	G	C	T	TA	G	A	A	C	C	G
Baoerfu	indica	Straw-white	Straw-white	T1	C	C	C	C	A	C	T	A	C	T	A	G	G	C	T	A
JinnanteB	indica	Straw-white	Straw-white	T3	T	T	A	G	G	T	G	C	T	TA	G	A	A	C	C	G
Chaoyang 1B	indica	Straw-white	Straw-white	T3	T	T	A	G	G	T	G	C	T	TA	G	A	A	C	C	G
Qingsiai 16B	indica	Straw-white	Straw-white	T3	T	T	A	G	G	T	G	C	T	TA	G	A	A	C	C	G
JinghuB	japonica	Straw-white	Straw-white	T3	T	T	A	G	G	T	G	C	T	TA	G	A	A	C	C	G
Baoxie 123B	indica	Straw-white	Straw-white	T9	T	C	A	C	G	T	G	C	C	TA	G	A	A	T	C	G
80B	indica	Straw-white	Straw-white	T3	T	T	A	G	G	T	G	C	T	TA	G	A	A	C	C	G
Ggenshan97B	japonica	Straw-white	Straw-white	T3	T	T	A	G	G	T	G	C	T	TA	G	A	A	C	C	G
88B	indica	Straw-white	Straw-white	T3	T	T	A	G	G	T	G	C	T	TA	G	A	A	C	C	G
Gu154	indica	Straw-white	Straw-white	T10	T	C	A	G	G	T	T	C	C	TA	G	A	A	T	C	G
Gui 630	indica	Straw-white	Straw-white	T3	T	T	A	G	G	T	G	C	T	TA	G	A	A	C	C	G
PeiC 122	japonica	Straw-white	Straw-white	T3	T	T	A	G	G	T	G	C	T	TA	G	A	A	C	C	G
Geng 7623	japonica	Straw-white	Straw-white	T3	T	T	A	G	G	T	G	C	T	TA	G	A	A	C	C	G
Teqingxuanhui	indica	Straw-white	Straw-white	T3	T	T	A	G	G	T	G	C	T	TA	G	A	A	C	C	G
Xianghui91269	indica	Straw-white	Straw-white	T3	T	T	A	G	G	T	G	C	T	TA	G	A	A	C	C	G
JWR 221	japonica	Straw-white	Straw-white	T10	T	C	A	G	G	T	T	C	C	TA	G	A	A	T	C	G
Guangluai 4	indica	Straw-white	Straw-white	T3	T	T	A	G	G	T	G	C	T	TA	G	A	A	C	C	G
Liusha 1	indica	Straw-white	Straw-white	T3	T	T	A	G	G	T	G	C	T	TA	G	A	A	C	C	G
Chenwan 3	japonica	Straw-white	Straw-white	T3	T	T	A	G	G	T	G	C	T	TA	G	A	A	C	C	G
Nangjing 11	indica	Straw-white	Straw-white	T3	T	T	A	G	G	T	G	C	T	TA	G	A	A	C	C	G
Chengduai 3	indica	Straw-white	Straw-white	T3	T	T	A	G	G	T	G	C	T	TA	G	A	A	C	C	G
Guichao 2	indica	Straw-white	Straw-white	T3	T	T	A	G	G	T	G	C	T	TA	G	A	A	C	C	G
Guangluai 15-1	indica	Straw-white	Straw-white	T3	T	T	A	G	G	T	G	C	T	TA	G	A	A	C	C	G
Hongwan 1	indica	Straw-white	Straw-white	T3	T	T	A	G	G	T	G	C	T	TA	G	A	A	C	C	G
Xiangwandao 1	indica	Straw-white	Straw-white	T11	T	T	A	C	G	T	T	C	C	TA	G	A	A	T	C	G
Nantehao	indica	Straw-white	Straw-white	T2	C	C	C	C	A	C	T	A	C	T	G	G	G	C	T	A
Yangdao 2	indica	Straw-white	Straw-white	T11	T	T	A	C	G	T	T	C	C	TA	G	A	A	T	C	G
Luke 3	indica	Straw-white	Straw-white	T3	T	T	A	G	G	T	G	C	T	TA	G	A	A	C	C	G
Aituogu 151	indica	Straw-white	Straw-white	T3	T	T	A	G	G	T	G	C	T	TA	G	A	A	C	C	G
Huangsiguizhan	indica	Straw-white	Straw-white	T3	T	T	A	G	G	T	G	C	T	TA	G	A	A	C	C	G
Zaoshuxiangheimi	indica	Straw-white	Straw-white	T2	C	C	C	C	A	C	T	A	C	T	G	G	G	C	T	A
Momi	indica	Straw-white	Straw-white	T2	C	C	C	C	A	C	T	A	C	T	G	G	G	C	T	A
Jinyou 1	indica	Straw-white	Straw-white	T5	T	C	A	C	G	T	T	C	C	TA	G	A	A	T	C	G
Xiangzaoxian 7	indica	Straw-white	Straw-white	T3	T	T	A	G	G	T	G	C	T	TA	G	A	A	C	C	G
Zaoxian 240	indica	Straw-white	Straw-white	T3	T	T	A	G	G	T	G	C	T	TA	G	A	A	C	C	G
Dangyu 5	japonica	Straw-white	Straw-white	T5	T	C	A	C	G	T	T	C	C	TA	G	A	A	T	C	G
Chengnongshuijing	indica	Straw-white	Straw-white	T12	T	T	A	G	A	T	G	C	T	TA	G	A	A	C	C	G
Qiuqianbai	indica	Purple	Purple	T2	C	C	C	C	A	C	T	A	C	T	G	G	G	C	T	A
Yanshuichi	indica	Purple	Purple	T2	C	C	C	C	A	C	T	A	C	T	G	G	G	C	T	A
Xishi 15	japonica	Brown	Straw-white	T2	C	C	C	C	A	C	T	A	C	T	G	G	G	C	T	A
Meihuanuo	indica	Purple	Purple	T3	T	T	A	G	G	T	G	C	T	TA	G	A	A	C	C	G
Haoxiang	indica	Brown	Straw-white	T6	T	T	A	G	G	T	G	C	C	TA	G	A	A	C	C	G
Haohuangla	indica	Purple	Purple	T6	T	T	A	G	G	T	G	C	C	TA	G	A	A	C	C	G
Zaoshunonghu 6B	japonica	Purple	Purple	T13	T	T	A	G	G	T	G	C	C	TA	G	A	A	T	C	G
Erjiunan1	indica	Purple	Purple	T2	C	C	C	C	A	C	T	A	C	T	G	G	G	C	T	A
58 varieties carrying purple apiculi and stigmas
Aiganyaxuenuo	indica	Purple	Purple	T2	C	C	C	C	A	C	T	A	C	T	G	G	G	C	T	A
Zixiangnuo	japonica	Purple	Purple	T2	C	C	C	C	A	C	T	A	C	T	G	G	G	C	T	A
Ingra	Aus	Purple	Purple	T5	T	C	A	C	G	T	T	C	C	TA	G	A	A	T	C	G
Hongnuogujian	indica	Purple	Purple	T3	T	T	A	G	G	T	G	C	T	TA	G	A	A	C	C	G
Yinggengzhan	indica	Purple	Purple	T3	T	T	A	G	G	T	G	C	T	TA	G	A	A	C	C	G
Huotanzhan	indica	Purple	Purple	T3	T	T	A	G	G	T	G	C	T	TA	G	A	A	C	C	G
Zhongaizhan	indica	Purple	Purple	T3	T	T	A	G	G	T	G	C	T	TA	G	A	A	C	C	G
zaohongmi	indica	Purple	Purple	T3	T	T	A	G	G	T	G	C	T	TA	G	A	A	C	C	G
Yilangzhan	indica	Purple	Purple	T3	T	T	A	G	G	T	G	C	T	TA	G	A	A	C	C	G
Hongmi	indica	Purple	Purple	T3	T	T	A	G	G	T	G	C	T	TA	G	A	A	C	C	G
Yuenanhong	indica	Purple	Purple	T3	T	T	A	G	G	T	G	C	T	TA	G	A	A	C	C	G
Ershuizao	indica	Purple	Purple	T3	T	T	A	G	G	T	G	C	T	TA	G	A	A	C	C	G
Lengshuihong	indica	Purple	Purple	T3	T	T	A	G	G	T	G	C	T	TA	G	A	A	C	C	G
Maozhan	indica	Purple	Purple	T3	T	T	A	G	G	T	G	C	T	TA	G	A	A	C	C	G
Heidusi	indica	Purple	Purple	T3	T	T	A	G	G	T	G	C	T	TA	G	A	A	C	C	G
Hongmaozhan	indica	Purple	Purple	T3	T	T	A	G	G	T	G	C	T	TA	G	A	A	C	C	G
Xinxiangzhan	indica	Purple	Purple	T3	T	T	A	G	G	T	G	C	T	TA	G	A	A	C	C	G
Chiyunnan	indica	Purple	Purple	T3	T	T	A	G	G	T	G	C	T	TA	G	A	A	C	C	G
Honggu	indica	Purple	Purple	T3	T	T	A	G	G	T	G	C	T	TA	G	A	A	C	C	G
Yehe	indica	Purple	Purple	T3	T	T	A	G	G	T	G	C	T	TA	G	A	A	C	C	G
Yaxuenuo	indica	Purple	Purple	T2	C	C	C	C	A	C	T	A	C	T	G	G	G	C	T	A
Wuxiangxiannuo	indica	Purple	Purple	T2	C	C	C	C	A	C	T	A	C	T	G	G	G	C	T	A
Heizhan5	indica	Purple	Purple	T2	C	C	C	C	A	C	T	A	C	T	G	G	G	C	T	A
Heizhan8	indica	Purple	Purple	T2	C	C	C	C	A	C	T	A	C	T	G	G	G	C	T	A
Heizhan9	indica	Purple	Purple	T2	C	C	C	C	A	C	T	A	C	T	G	G	G	C	T	A
Heizhan12	indica	Purple	Purple	T2	C	C	C	C	A	C	T	A	C	T	G	G	G	C	T	A
Heizhan15	indica	Purple	Purple	T2	C	C	C	C	A	C	T	A	C	T	G	G	G	C	T	A
Heizhan19	indica	Purple	Purple	T2	C	C	C	C	A	C	T	A	C	T	G	G	G	C	T	A
Heizhan20	indica	Purple	Purple	T2	C	C	C	C	A	C	T	A	C	T	G	G	G	C	T	A
Heizhan22	indica	Purple	Purple	T2	C	C	C	C	A	C	T	A	C	T	G	G	G	C	T	A
Heizhan24	indica	Purple	Purple	T2	C	C	C	C	A	C	T	A	C	T	G	G	G	C	T	A
Heizhan25	indica	Purple	Purple	T2	C	C	C	C	A	C	T	A	C	T	G	G	G	C	T	A
Heizhan34	indica	Purple	Purple	T2	C	C	C	C	A	C	T	A	C	T	G	G	G	C	T	A
Heizhan11	indica	Purple	Purple	T2	C	C	C	C	A	C	T	A	C	T	G	G	G	C	T	A
Heizhan40	indica	Purple	Purple	T2	C	C	C	C	A	C	T	A	C	T	G	G	G	C	T	A
Heizhan47	indica	Purple	Purple	T2	C	C	C	C	A	C	T	A	C	T	G	G	G	C	T	A
Heizhan59	indica	Purple	Purple	T2	C	C	C	C	A	C	T	A	C	T	G	G	G	C	T	A
Heizhan61	indica	Purple	Purple	T2	C	C	C	C	A	C	T	A	C	T	G	G	G	C	T	A
Heizhan63	indica	Purple	Purple	T2	C	C	C	C	A	C	T	A	C	T	G	G	G	C	T	A
Heizhan68	indica	Purple	Purple	T2	C	C	C	C	A	C	T	A	C	T	G	G	G	C	T	A
Heizhan69	indica	Purple	Purple	T2	C	C	C	C	A	C	T	A	C	T	G	G	G	C	T	A
Heizhan72	indica	Purple	Purple	T2	C	C	C	C	A	C	T	A	C	T	G	G	G	C	T	A
Heizhan79	indica	Purple	Purple	T2	C	C	C	C	A	C	T	A	C	T	G	G	G	C	T	A
Heizhan87	indica	Purple	Purple	T2	C	C	C	C	A	C	T	A	C	T	G	G	G	C	T	A
Heizhan92	indica	Purple	Purple	T2	C	C	C	C	A	C	T	A	C	T	G	G	G	C	T	A
Heizhan95	indica	Purple	Purple	T2	C	C	C	C	A	C	T	A	C	T	G	G	G	C	T	A
Heizhan70	indica	Purple	Purple	T2	C	C	C	C	A	C	T	A	C	T	G	G	G	C	T	A
Heinuo2	indica	Purple	Purple	T2	C	C	C	C	A	C	T	A	C	T	G	G	G	C	T	A
Jinhei66	japonica	Purple	Purple	T2	C	C	C	C	A	C	T	A	C	T	G	G	G	C	T	A
Heiyouzhan95	indica	Purple	Purple	T2	C	C	C	C	A	C	T	A	C	T	G	G	G	C	T	A
Pingtanghongmi	indica	Purple	Purple	T2	C	C	C	C	A	C	T	A	C	T	G	G	G	C	T	A
22-1652	indica	Purple	Purple	T2	C	C	C	C	A	C	T	A	C	T	G	G	G	C	T	A
22-3437	indica	Purple	Purple	T2	C	C	C	C	A	C	T	A	C	T	G	G	G	C	T	A
Heishuai	indica	Purple	Purple	T2	C	C	C	C	A	C	T	A	C	T	G	G	G	C	T	A
HeimiYL387	indica	Purple	Purple	T2	C	C	C	C	A	C	T	A	C	T	G	G	G	C	T	A
DJ123	japonica	Purple	Purple	T2	C	C	C	C	A	C	T	A	C	T	G	G	G	C	T	A
N22	indica	Purple	Purple	T2	C	C	C	C	A	C	T	A	C	T	G	G	G	C	T	A
Sanzhuangzhan2	indica	Purple	Purple	T2	C	C	C	C	A	C	T	A	C	T	G	G	G	C	T	A

## Sheet: OsPs
Table 5 Promoter Sequence variations of OsPa and OsPs in a panel of 234 nature rice accessions.
Sheet 2 Promoter Sequence variations of OsPs in a panel of 234 nature rice accessions.
Accession	Group	Color		Position	-1977	-1971	-1966	-1961-1955	-1858	-1807	-1799	-1767	-1747	-1603	-1599	-1533	-1436	-1392	-1346	-1338	-817	-700-693	-589	-391	-334
		Apiculus	Stigma	B.sub	T/C	A/G	A/G	Indel1	Indel2	G/A	G/A	A./T	A/G	C/A	C/T	G/A	T/C	A/G	Indel3	A/T	G/A	Idel4	A/G	Indel5	T/C
NIP	japonica	Straw-white	Straw-white	T1	T	A	A	CTAAAAT	T	G	G	A	A	C	C	G	T	A	T	A	G	ACGACACT	A	G	T
175 varieties from Chinese mini-core collection
Funingzipigengzi	japonica	Purple	Purple	T1	T	A	A	CTAAAAT	T	G	G	A	A	C	C	G	T	A	T	A	G	ACGACACT	A	G	T
Longhuamaohulu	japonica	Purple	Purple	T1	T	A	A	CTAAAAT	T	G	G	A	A	C	C	G	T	A	T	A	G	ACGACACT	A	G	T
Gaoyangdiandaodahongmang	japonica	Purple	Purple	T1	T	A	A	CTAAAAT	T	G	G	A	A	C	C	G	T	A	T	A	G	ACGACACT	A	G	T
Zhonglouyihao 1	japonica	Purple	Purple	T1	T	A	A	CTAAAAT	T	G	G	A	A	C	C	G	T	A	T	A	G	ACGACACT	A	G	T
Xingguo	japonica	Purple	Purple	T1	T	A	A	CTAAAAT	T	G	G	A	A	C	C	G	T	A	T	A	G	ACGACACT	A	G	T
Liushizao	indica	Purple	Purple	T1	T	A	A	CTAAAAT	T	G	G	A	A	C	C	G	T	A	T	A	G	ACGACACT	A	G	T
Feidongtangdao	japonica	Purple	Purple	T1	T	A	A	CTAAAAT	T	G	G	A	A	C	C	G	T	A	T	A	G	ACGACACT	A	G	T
Qimei	indica	Purple	Purple	T2	C	G	G	G	TA	A	A	T	G	A	T	A	C	G	…	T	G	…	A	GT	C
Xuanenchangtanqingnian	indica	Purple	Purple	T2	C	G	G	G	TA	A	A	T	G	A	T	A	C	G	…	T	G	…	A	GT	C
Xibainian	japonica	Purple	Purple	T2	C	G	G	G	TA	A	A	T	G	A	T	A	C	G	…	T	G	…	A	GT	C
Shangujiu	japonica	Brown	Straw-white	T1	T	A	A	CTAAAAT	T	G	G	A	A	C	C	G	T	A	T	A	G	ACGACACT	A	G	T
Biwusheng	indica	Purple	Purple	T1	T	A	A	CTAAAAT	T	G	G	A	A	C	C	G	T	A	T	A	G	ACGACACT	A	G	T
Magunuo	japonica	Brown	Straw-white	T1	T	A	A	CTAAAAT	T	G	G	A	A	C	C	G	T	A	T	A	G	ACGACACT	A	G	T
LimingB	japonica	Purple	Purple	T1	T	A	A	CTAAAAT	T	G	G	A	A	C	C	G	T	A	T	A	G	ACGACACT	A	G	T
Guihuanghuang	japonica	Purple	Purple	T1	T	A	A	CTAAAAT	T	G	G	A	A	C	C	G	T	A	T	A	G	ACGACACT	A	G	T
Sugeng 2	japonica	Brown	Straw-white	T1	T	A	A	CTAAAAT	T	G	G	A	A	C	C	G	T	A	T	A	G	ACGACACT	A	G	T
Aizizhan	indica	Purple	Purple	T2	C	G	G	G	TA	A	A	T	G	A	T	A	C	G	…	T	G	…	A	GT	C
Muguanuo	japonica	Purple	Purple	T2	C	G	G	G	TA	A	A	T	G	A	T	A	C	G	…	T	G	…	A	GT	C
Haomake (K)	japonica	Brown	Straw-white	T1	T	A	A	CTAAAAT	T	G	G	A	A	C	C	G	T	A	T	A	G	ACGACACT	A	G	T
Mubanggu	japonica	Purple	Purple	T1	T	A	A	CTAAAAT	T	G	G	A	A	C	C	G	T	A	T	A	G	ACGACACT	A	G	T
Qingke	indica	Purple	Purple	T2	C	G	G	G	TA	A	A	T	G	A	T	A	C	G	…	T	G	…	A	GT	C
Wuzuihonggu	indica	Purple	Purple	T2	C	G	G	G	TA	A	A	T	G	A	T	A	C	G	…	T	G	…	A	GT	C
Zegu	japonica	Purple	Purple	T2	C	G	G	G	TA	A	A	T	G	A	T	A	C	G	…	T	G	…	A	GT	C
Hongkezhenuo	japonica	Brown	Straw-white	T1	T	A	A	CTAAAAT	T	G	G	A	A	C	C	G	T	A	T	A	G	ACGACACT	A	G	T
Zimangfeienuo	japonica	Brown	Straw-white	T1	T	A	A	CTAAAAT	T	G	G	A	A	C	C	G	T	A	T	A	G	ACGACACT	A	G	T
Xiaobaimi	indica	Purple	Purple	T3	C	G	G	G	TA	A	A	T	G	A	T	A	C	G	…	T	G	ACGACACT	A	G	T
Maguzi	japonica	Brown	Straw-white	T1	T	A	A	CTAAAAT	T	G	G	A	A	C	C	G	T	A	T	A	G	ACGACACT	A	G	T
Laohongdao	japonica	Purple	Purple	T1	T	A	A	CTAAAAT	T	G	G	A	A	C	C	G	T	A	T	A	G	ACGACACT	A	G	T
Putaohhuang	japonica	Purple	Purple	T1	T	A	A	CTAAAAT	T	G	G	A	A	C	C	G	T	A	T	A	G	ACGACACT	A	G	T
ZhuzhenB	indica	Purple	Purple	T1	T	A	A	CTAAAAT	T	G	G	A	A	C	C	G	T	A	T	A	G	ACGACACT	A	G	T
L 301 B	indica	Purple	Purple	T2	C	G	G	G	TA	A	A	T	G	A	T	A	C	G	…	T	G	…	A	GT	C
Jintenan 43B	indica	Purple	Purple	T1	T	A	A	CTAAAAT	T	G	G	A	A	C	C	G	T	A	T	A	G	ACGACACT	A	G	T
Zhenshan 97	indica	Purple	Purple	T2	C	G	G	G	TA	A	A	T	G	A	T	A	C	G	…	T	G	…	A	GT	C
XiangaiB	indica	Purple	Purple	T5	C	G	G	G	TA	A	G	T	G	A	T	A	C	G	T	A	A	ACGACACT	G	GT	T
Jiangnongzao 1B	indica	Purple	Purple	T6	C	G	G	G	TA	A	G	T	G	A	T	A	C	G	T	A	G	…	A	G	T
Baoxie 7B	indica	Purple	Purple	T5	C	G	G	G	TA	A	G	T	G	A	T	A	C	G	T	A	A	ACGACACT	G	GT	T
Aijiaonante	indica	Brown	Straw-white	T1	T	A	A	CTAAAAT	T	G	G	A	A	C	C	G	T	A	T	A	G	ACGACACT	A	G	T
Aimakang	indica	Purple	Purple	T2	C	G	G	G	TA	A	A	T	G	A	T	A	C	G	…	T	G	…	A	GT	C
Xiangaizao 10	indica	Purple	Purple	T2	C	G	G	G	TA	A	A	T	G	A	T	A	C	G	…	T	G	…	A	GT	C
Shuiyuan 300 li	japonica	Straw-white	Straw-white	T1	T	A	A	CTAAAAT	T	G	G	A	A	C	C	G	T	A	T	A	G	ACGACACT	A	G	T
Yelicanghua	japonica	Straw-white	Straw-white	T1	T	A	A	CTAAAAT	T	G	G	A	A	C	C	G	T	A	T	A	G	ACGACACT	A	G	T
Dandongludao	japonica	Brown	Straw-white	T1	T	A	A	CTAAAAT	T	G	G	A	A	C	C	G	T	A	T	A	G	ACGACACT	A	G	T
Laoguangtou83	japonica	Purple	Purple	T1	T	A	A	CTAAAAT	T	G	G	A	A	C	C	G	T	A	T	A	G	ACGACACT	A	G	T
Muxiqiu	japonica	Straw-white	Straw-white	T1	T	A	A	CTAAAAT	T	G	G	A	A	C	C	G	T	A	T	A	G	ACGACACT	A	G	T
Laohuzhong	japonica	Straw-white	Straw-white	T1	T	A	A	CTAAAAT	T	G	G	A	A	C	C	G	T	A	T	A	G	ACGACACT	A	G	T
Youmangzaogeng	japonica	Straw-white	Straw-white	T1	T	A	A	CTAAAAT	T	G	G	A	A	C	C	G	T	A	T	A	G	ACGACACT	A	G	T
Huangkezaoerri	japonica	Straw-white	Straw-white	T1	T	A	A	CTAAAAT	T	G	G	A	A	C	C	G	T	A	T	A	G	ACGACACT	A	G	T
Leihuozhan	indica	Straw-white	Straw-white	T2	C	G	G	G	TA	A	A	T	G	A	T	A	C	G	…	T	G	…	A	GT	C
Jinaibai	indica	Straw-white	Straw-white	T2	C	G	G	G	TA	A	A	T	G	A	T	A	C	G	…	T	G	…	A	GT	C
Aihechi	indica	Straw-white	Straw-white	T2	C	G	G	G	TA	A	A	T	G	A	T	A	C	G	…	T	G	…	A	GT	C
Hongmisandanbai	indica	Straw-white	Straw-white	T1	T	A	A	CTAAAAT	T	G	G	A	A	C	C	G	T	A	T	A	G	ACGACACT	A	G	T
Jinbaoyin	japonica	Straw-white	Straw-white	T2	C	G	G	G	TA	A	A	T	G	A	T	A	C	G	…	T	G	…	A	GT	C
Yizhixiang	indica	Straw-white	Straw-white	T2	C	G	G	G	TA	A	A	T	G	A	T	A	C	G	…	T	G	…	A	GT	C
Chikenuo	indica	Brown	Straw-white	T1	T	A	A	CTAAAAT	T	G	G	A	A	C	C	G	T	A	T	A	G	ACGACACT	A	G	T
Guangkexiangnuo	japonica	Brown	Straw-white	T1	T	A	A	CTAAAAT	T	G	G	A	A	C	C	G	T	A	T	A	G	ACGACACT	A	G	T
Dongtingwanxian	indica	Straw-white	Straw-white	T2	C	G	G	G	TA	A	A	T	G	A	T	A	C	G	…	T	G	…	A	GT	C
Liuyenian	indica	Straw-white	Straw-white	T2	C	G	G	G	TA	A	A	T	G	A	T	A	C	G	…	T	G	…	A	GT	C
Xugunuo	japonica	Straw-white	Straw-white	T1	T	A	A	CTAAAAT	T	G	G	A	A	C	C	G	T	A	T	A	G	ACGACACT	A	G	T
Hongqi 5	japonica	Brown	Straw-white	T1	T	A	A	CTAAAAT	T	G	G	A	A	C	C	G	T	A	T	A	G	ACGACACT	A	G	T
Hanmadao	indica	Straw-white	Straw-white	T1	T	A	A	CTAAAAT	T	G	G	A	A	C	C	G	T	A	T	A	G	ACGACACT	A	G	T
Haobuka	japonica	Straw-white	Straw-white	T2	C	G	G	G	TA	A	A	T	G	A	T	A	C	G	…	T	G	…	A	GT	C
Sanqishiluo	japonica	Straw-white	Straw-white	T2	C	G	G	G	TA	A	A	T	G	A	T	A	C	G	…	T	G	…	A	GT	C
Qitoubaigu	japonica	Straw-white	Straw-white	T2	C	G	G	G	TA	A	A	T	G	A	T	A	C	G	…	T	G	…	A	GT	C
Xianggu	japonica	Straw-white	Straw-white	T2	C	G	G	G	TA	A	A	T	G	A	T	A	C	G	…	T	G	…	A	GT	C
Wuzidui	japonica	Brown	Straw-white	T1	T	A	A	CTAAAAT	T	G	G	A	A	C	C	G	T	A	T	A	G	ACGACACT	A	G	T
Laozaogu	indica	Brown	Straw-white	T1	T	A	A	CTAAAAT	T	G	G	A	A	C	C	G	T	A	T	A	G	ACGACACT	A	G	T
Lengbinggu	japonica	Brown	Straw-white	T1	T	A	A	CTAAAAT	T	G	G	A	A	C	C	G	T	A	T	A	G	ACGACACT	A	G	T
Lengshuinuo	japonica	Straw-white	Straw-white	T1	T	A	A	CTAAAAT	T	G	G	A	A	C	C	G	T	A	T	A	G	ACGACACT	A	G	T
Lamujai	japonica	Purple	Purple	T1	T	A	A	CTAAAAT	T	G	G	A	A	C	C	G	T	A	T	A	G	ACGACACT	A	G	T
Qitougu	indica	Straw-white	Straw-white	T1	T	A	A	CTAAAAT	T	G	G	A	A	C	C	G	T	A	T	A	G	ACGACACT	A	G	T
Yuyannuo	japonica	Straw-white	Straw-white	T1	T	A	A	CTAAAAT	T	G	G	A	A	C	C	G	T	A	T	A	G	ACGACACT	A	G	T
Huangpinuo	japonica	Purple	Purple	T1	T	A	A	CTAAAAT	T	G	G	A	A	C	C	G	T	A	T	A	G	ACGACACT	A	G	T
Mowangguneiza	japonica	Straw-white	Straw-white	T2	C	G	G	G	TA	A	A	T	G	A	T	A	C	G	…	T	G	…	A	GT	C
Nangaogu	indica	Straw-white	Straw-white	T2	C	G	G	G	TA	A	A	T	G	A	T	A	C	G	…	T	G	…	A	GT	C
Jinzhinuo	indica	Straw-white	Straw-white	T1	T	A	A	CTAAAAT	T	G	G	A	A	C	C	G	T	A	T	A	G	ACGACACT	A	G	T
Jixuenuo	japonica	Straw-white	Straw-white	T2	C	G	G	G	TA	A	A	T	G	A	T	A	C	G	…	T	G	…	A	GT	C
Banjiemang	japonica	Straw-white	Straw-white	T2	C	G	G	G	TA	A	A	T	G	A	T	A	C	G	…	T	G	…	A	GT	C
Baibaili	japonica	Straw-white	Straw-white	T1	T	A	A	CTAAAAT	T	G	G	A	A	C	C	G	T	A	T	A	G	ACGACACT	A	G	T
Ximaxian	indica	Straw-white	Straw-white	T1	T	A	A	CTAAAAT	T	G	G	A	A	C	C	G	T	A	T	A	G	ACGACACT	A	G	T
Beizinuo	japonica	Straw-white	Straw-white	T4	C	G	G	G	TA	A	A	T	G	A	T	A	C	G	…	T	G	ACGACACT	A	GT	C
Xiangnuo	japonica	Brown	Straw-white	T1	T	A	A	CTAAAAT	T	G	G	A	A	C	C	G	T	A	T	A	G	ACGACACT	A	G	T
Taichun65/Taichun HR539	japonica	Brown	Straw-white	T1	T	A	A	CTAAAAT	T	G	G	A	A	C	C	G	T	A	T	A	G	ACGACACT	A	G	T
IR 661-1	indica	Straw-white	Straw-white	T2	C	G	G	G	TA	A	A	T	G	A	T	A	C	G	…	T	G	…	A	GT	C
Shufeng 101	indica	Straw-white	Straw-white	T4	C	G	G	G	TA	A	A	T	G	A	T	A	C	G	…	T	G	ACGACACT	A	GT	C
Heigeng 2	japonica	Brown	Straw-white	T1	T	A	A	CTAAAAT	T	G	G	A	A	C	C	G	T	A	T	A	G	ACGACACT	A	G	T
Baoxuan 21	indica	Straw-white	Straw-white	T1	T	A	A	CTAAAAT	T	G	G	A	A	C	C	G	T	A	T	A	G	ACGACACT	A	G	T
Xiushui 115	japonica	Brown	Straw-white	T1	T	A	A	CTAAAAT	T	G	G	A	A	C	C	G	T	A	T	A	G	ACGACACT	A	G	T
Geng 87-304	japonica	Straw-white	Straw-white	T1	T	A	A	CTAAAAT	T	G	G	A	A	C	C	G	T	A	T	A	G	ACGACACT	A	G	T
Zhenshan 232	indica	Straw-white	Straw-white	T2	C	G	G	G	TA	A	A	T	G	A	T	A	C	G	…	T	G	…	A	GT	C
Zhengdao 5	japonica	Straw-white	Straw-white	T1	T	A	A	CTAAAAT	T	G	G	A	A	C	C	G	T	A	T	A	G	ACGACACT	A	G	T
Baigedao	japonica	Straw-white	Straw-white	T8	C	G	G	G	TA	A	A	T	G	A	T	A	C	G	…	T	A	ACGACACT	A	GT	C
Tieganwu	japonica	Straw-white	Straw-white	T2	C	G	G	G	TA	A	A	T	G	A	T	A	C	G	…	T	G	…	A	GT	C
Jiefangxian	indica	Straw-white	Straw-white	T2	C	G	G	G	TA	A	A	T	G	A	T	A	C	G	…	T	G	…	A	GT	C
Sanbaili	indica	Straw-white	Straw-white	T2	C	G	G	G	TA	A	A	T	G	A	T	A	C	G	…	T	G	…	A	GT	C
Taishannuo	indica	Straw-white	Straw-white	T2	C	G	G	G	TA	A	A	T	G	A	T	A	C	G	…	T	G	…	A	GT	C
Aimi	indica	Straw-white	Straw-white	T2	C	G	G	G	TA	A	A	T	G	A	T	A	C	G	…	T	G	…	A	GT	C
Minbeiwanxian	indica	Straw-white	Straw-white	T1	T	A	A	CTAAAAT	T	G	G	A	A	C	C	G	T	A	T	A	G	ACGACACT	A	G	T
Lucaihao	indica	Straw-white	Straw-white	T2	C	G	G	G	TA	A	A	T	G	A	T	A	C	G	…	T	G	…	A	GT	C
Wukezhan	indica	Straw-white	Straw-white	T2	C	G	G	G	TA	A	A	T	G	A	T	A	C	G	…	T	G	…	A	GT	C
Shuyazhan	indica	Straw-white	Straw-white	T2	C	G	G	G	TA	A	A	T	G	A	T	A	C	G	…	T	G	…	A	GT	C
Simiao	indica	Straw-white	Straw-white	T2	C	G	G	G	TA	A	A	T	G	A	T	A	C	G	…	T	G	…	A	GT	C
Nanxiongzaoyouzhan	indica	Straw-white	Straw-white	T1	T	A	A	CTAAAAT	T	G	G	A	A	C	C	G	T	A	T	A	G	ACGACACT	A	G	T
Baikehualuo	indica	Straw-white	Straw-white	T2	C	G	G	G	TA	A	A	T	G	A	T	A	C	G	…	T	G	…	A	GT	C
Sancunli	japonica	Straw-white	Straw-white	T2	C	G	G	G	TA	A	A	T	G	A	T	A	C	G	…	T	G	…	A	GT	C
Honggenghangu	japonica	Straw-white	Straw-white	T2	C	G	G	G	TA	A	A	T	G	A	T	A	C	G	…	T	G	…	A	GT	C
Hongainuo	indica	Straw-white	Straw-white	T2	C	G	G	G	TA	A	A	T	G	A	T	A	C	G	…	T	G	…	A	GT	C
Qiyuexian	indica	Straw-white	Straw-white	T2	C	G	G	G	TA	A	A	T	G	A	T	A	C	G	…	T	G	…	A	GT	C
Bawanggeng 1	japonica	Straw-white	Straw-white	T2	C	G	G	G	TA	A	A	T	G	A	T	A	C	G	…	T	G	…	A	GT	C
Aijiaozao	indica	Straw-white	Straw-white	T2	C	G	G	G	TA	A	A	T	G	A	T	A	C	G	…	T	G	…	A	GT	C
Wanlixian	indica	Straw-white	Straw-white	T2	C	G	G	G	TA	A	A	T	G	A	T	A	C	G	…	T	G	…	A	GT	C
Zhongnong 4	indica	Purple	Purple	T2	C	G	G	G	TA	A	A	T	G	A	T	A	C	G	…	T	G	…	A	GT	C
Sankecun	indica	Straw-white	Straw-white	T1	T	A	A	CTAAAAT	T	G	G	A	A	C	C	G	T	A	T	A	G	ACGACACT	A	G	T
Wenxiangnuo	indica	Straw-white	Straw-white	T2	C	G	G	G	TA	A	A	T	G	A	T	A	C	G	…	T	G	…	A	GT	C
Zimi	japonica	Straw-white	Straw-white	T2	C	G	G	G	TA	A	A	T	G	A	T	A	C	G	…	T	G	…	A	GT	C
Xiaohongu	japonica	Straw-white	Straw-white	T2	C	G	G	G	TA	A	A	T	G	A	T	A	C	G	…	T	G	…	A	GT	C
Haobayong 1	japonica	Straw-white	Straw-white	T2	C	G	G	G	TA	A	A	T	G	A	T	A	C	G	…	T	G	…	A	GT	C
Gongju 73	japonica	Straw-white	Straw-white	T2	C	G	G	G	TA	A	A	T	G	A	T	A	C	G	…	T	G	…	A	GT	C
Zinuo	indica	Straw-white	Straw-white	T9	T	A	G	CTAAAAT	T	G	G	A	A	C	C	G	T	A	T	A	G	ACGACACT	A	G	T
Haolai	indica	Straw-white	Straw-white	T2	C	G	G	G	TA	A	A	T	G	A	T	A	C	G	…	T	G	…	A	GT	C
Fanhaopi	indica	Straw-white	Straw-white	T2	C	G	G	G	TA	A	A	T	G	A	T	A	C	G	…	T	G	…	A	GT	C
Niankenuo	indica	Brown	Straw-white	T1	T	A	A	CTAAAAT	T	G	G	A	A	C	C	G	T	A	T	A	G	ACGACACT	A	G	T
Maweinian	indica	Straw-white	Straw-white	T2	C	G	G	G	TA	A	A	T	G	A	T	A	C	G	…	T	G	…	A	GT	C
Younian	japonica	Straw-white	Straw-white	T2	C	G	G	G	TA	A	A	T	G	A	T	A	C	G	…	T	G	…	A	GT	C
Guituibaihe	japonica	Straw-white	Straw-white	T1	T	A	A	CTAAAAT	T	G	G	A	A	C	C	G	T	A	T	A	G	ACGACACT	A	G	T
Yangkenuo	indica	Brown	Straw-white	T1	T	A	A	CTAAAAT	T	G	G	A	A	C	C	G	T	A	T	A	G	ACGACACT	A	G	T
Heimangdao	japonica	Brown	Straw-white	T1	T	A	A	CTAAAAT	T	G	G	A	A	C	C	G	T	A	T	A	G	ACGACACT	A	G	T
Taichunzailai 1/Taichun65	indica	Straw-white	Straw-white	T1	T	A	A	CTAAAAT	T	G	G	A	A	C	C	G	T	A	T	A	G	ACGACACT	A	G	T
Taizhongxianxuan 220	indica	Straw-white	Straw-white	T5	C	G	G	G	TA	A	G	T	G	A	T	A	C	G	T	A	A	ACGACACT	G	GT	T
Menjiagao 1	japonica	Straw-white	Straw-white	T2	C	G	G	G	TA	A	A	T	G	A	T	A	C	G	…	T	G	…	A	GT	C
Menjiading 2	indica	Straw-white	Straw-white	T2	C	G	G	G	TA	A	A	T	G	A	T	A	C	G	…	T	G	…	A	GT	C
Baoerfu	indica	Straw-white	Straw-white	T1	T	A	A	CTAAAAT	T	G	G	A	A	C	C	G	T	A	T	A	G	ACGACACT	A	G	T
JinnanteB	indica	Straw-white	Straw-white	T2	C	G	G	G	TA	A	A	T	G	A	T	A	C	G	…	T	G	…	A	GT	C
Chaoyang 1B	indica	Straw-white	Straw-white	T1	T	A	A	CTAAAAT	T	G	G	A	A	C	C	G	T	A	T	A	G	ACGACACT	A	G	T
Qingsiai 16B	indica	Straw-white	Straw-white	T2	C	G	G	G	TA	A	A	T	G	A	T	A	C	G	…	T	G	…	A	GT	C
JinghuB	japonica	Straw-white	Straw-white	T2	C	G	G	G	TA	A	A	T	G	A	T	A	C	G	…	T	G	…	A	GT	C
Baoxie 123B	indica	Straw-white	Straw-white	T5	C	G	G	G	TA	A	G	T	G	A	T	A	C	G	T	A	A	ACGACACT	G	GT	T
80B	indica	Straw-white	Straw-white	T2	C	G	G	G	TA	A	A	T	G	A	T	A	C	G	…	T	G	…	A	GT	C
Ggenshan97B	japonica	Straw-white	Straw-white	T2	C	G	G	G	TA	A	A	T	G	A	T	A	C	G	…	T	G	…	A	GT	C
88B	indica	Straw-white	Straw-white	T2	C	G	G	G	TA	A	A	T	G	A	T	A	C	G	…	T	G	…	A	GT	C
Gu154	indica	Straw-white	Straw-white	T5	C	G	G	G	TA	A	G	T	G	A	T	A	C	G	T	A	A	ACGACACT	G	GT	T
Gui 630	indica	Straw-white	Straw-white	T2	C	G	G	G	TA	A	A	T	G	A	T	A	C	G	…	T	G	…	A	GT	C
PeiC 122	japonica	Straw-white	Straw-white	T4	C	G	G	G	TA	A	A	T	G	A	T	A	C	G	…	T	G	ACGACACT	A	GT	C
Geng 7623	japonica	Straw-white	Straw-white	T2	C	G	G	G	TA	A	A	T	G	A	T	A	C	G	…	T	G	…	A	GT	C
Teqingxuanhui	indica	Straw-white	Straw-white	T2	C	G	G	G	TA	A	A	T	G	A	T	A	C	G	…	T	G	…	A	GT	C
Xianghui91269	indica	Straw-white	Straw-white	T4	C	G	G	G	TA	A	A	T	G	A	T	A	C	G	…	T	G	ACGACACT	A	GT	C
JWR 221	japonica	Straw-white	Straw-white	T10	C	G	G	G	TA	A	A	T	G	A	T	A	C	G	…	T	A	ACGACACT	G	GT	T
Guangluai 4	indica	Straw-white	Straw-white	T7	C	G	G	G	TA	A	G	T	G	A	T	A	C	G	T	A	G	…	A	GT	C
Liusha 1	indica	Straw-white	Straw-white	T2	C	G	G	G	TA	A	A	T	G	A	T	A	C	G	…	T	G	…	A	GT	C
Chenwan 3	japonica	Straw-white	Straw-white	T2	C	G	G	G	TA	A	A	T	G	A	T	A	C	G	…	T	G	…	A	GT	C
Nangjing 11	indica	Straw-white	Straw-white	T2	C	G	G	G	TA	A	A	T	G	A	T	A	C	G	…	T	G	…	A	GT	C
Chengduai 3	indica	Straw-white	Straw-white	T2	C	G	G	G	TA	A	A	T	G	A	T	A	C	G	…	T	G	…	A	GT	C
Guichao 2	indica	Straw-white	Straw-white	T2	C	G	G	G	TA	A	A	T	G	A	T	A	C	G	…	T	G	…	A	GT	C
Guangluai 15-1	indica	Straw-white	Straw-white	T2	C	G	G	G	TA	A	A	T	G	A	T	A	C	G	…	T	G	…	A	GT	C
Hongwan 1	indica	Straw-white	Straw-white	T2	C	G	G	G	TA	A	A	T	G	A	T	A	C	G	…	T	G	…	A	GT	C
Xiangwandao 1	indica	Straw-white	Straw-white	T5	C	G	G	G	TA	A	G	T	G	A	T	A	C	G	T	A	A	ACGACACT	G	GT	T
Nantehao	indica	Straw-white	Straw-white	T1	T	A	A	CTAAAAT	T	G	G	A	A	C	C	G	T	A	T	A	G	ACGACACT	A	G	T
Yangdao 2	indica	Straw-white	Straw-white	T5	C	G	G	G	TA	A	G	T	G	A	T	A	C	G	T	A	A	ACGACACT	G	GT	T
Luke 3	indica	Straw-white	Straw-white	T2	C	G	G	G	TA	A	A	T	G	A	T	A	C	G	…	T	G	…	A	GT	C
Aituogu 151	indica	Straw-white	Straw-white	T2	C	G	G	G	TA	A	A	T	G	A	T	A	C	G	…	T	G	…	A	GT	C
Huangsiguizhan	indica	Straw-white	Straw-white	T2	C	G	G	G	TA	A	A	T	G	A	T	A	C	G	…	T	G	…	A	GT	C
Zaoshuxiangheimi	indica	Straw-white	Straw-white	T9	T	A	G	CTAAAAT	T	G	G	A	A	C	C	G	T	A	T	A	G	ACGACACT	A	G	T
Momi	indica	Straw-white	Straw-white	T9	T	A	G	CTAAAAT	T	G	G	A	A	C	C	G	T	A	T	A	G	ACGACACT	A	G	T
Jinyou 1	indica	Straw-white	Straw-white	T5	C	G	G	G	TA	A	G	T	G	A	T	A	C	G	T	A	A	ACGACACT	G	GT	T
Xiangzaoxian 7	indica	Straw-white	Straw-white	T4	C	G	G	G	TA	A	A	T	G	A	T	A	C	G	…	T	G	ACGACACT	A	GT	C
Zaoxian 240	indica	Straw-white	Straw-white	T2	C	G	G	G	TA	A	A	T	G	A	T	A	C	G	…	T	G	…	A	GT	C
Dangyu 5	japonica	Straw-white	Straw-white	T5	C	G	G	G	TA	A	G	T	G	A	T	A	C	G	T	A	A	ACGACACT	G	GT	T
Chengnongshuijing	indica	Straw-white	Straw-white	T4	C	G	G	G	TA	A	A	T	G	A	T	A	C	G	…	T	G	ACGACACT	A	GT	C
Qiuqianbai	indica	Purple	Purple	T1	T	A	A	CTAAAAT	T	G	G	A	A	C	C	G	T	A	T	A	G	ACGACACT	A	G	T
Yanshuichi	indica	Purple	Purple	T1	T	A	A	CTAAAAT	T	G	G	A	A	C	C	G	T	A	T	A	G	ACGACACT	A	G	T
Xishi 15	japonica	Brown	Straw-white	T1	T	A	A	CTAAAAT	T	G	G	A	A	C	C	G	T	A	T	A	G	ACGACACT	A	G	T
Meihuanuo	indica	Purple	Purple	T3	C	G	G	G	TA	A	A	T	G	A	T	A	C	G	…	T	G	ACGACACT	A	G	T
Haoxiang	indica	Brown	Straw-white	T1	T	A	A	CTAAAAT	T	G	G	A	A	C	C	G	T	A	T	A	G	ACGACACT	A	G	T
Haohuangla	indica	Purple	Purple	T3	C	G	G	G	TA	A	A	T	G	A	T	A	C	G	…	T	G	ACGACACT	A	G	T
Zaoshunonghu 6B	japonica	Purple	Purple	T11	C	G	G	G	TA	G	G	T	G	A	T	A	C	G	T	A	G	ACGACACT	A	G	T
Erjiunan1	indica	Purple	Purple	T3	C	G	G	G	TA	A	A	T	G	A	T	A	C	G	…	T	G	ACGACACT	A	G	T
58 varieties carrying purple apiculi and stigmas
Aiganyaxuenuo	indica	Purple	Purple	T9	T	A	G	CTAAAAT	T	G	G	A	A	C	C	G	T	A	T	A	G	ACGACACT	A	G	T
Zixiangnuo	japonica	Purple	Purple	T9	T	A	G	CTAAAAT	T	G	G	A	A	C	C	G	T	A	T	A	G	ACGACACT	A	G	T
Ingra	Aus	Purple	Purple	T5	C	G	G	G	TA	A	G	T	G	A	T	A	C	G	T	A	A	ACGACACT	G	GT	T
Hongnuogujian	indica	Purple	Purple	T2	C	G	G	G	TA	A	A	T	G	A	T	A	C	G	…	T	G	…	A	GT	C
Yinggengzhan	indica	Purple	Purple	T2	C	G	G	G	TA	A	A	T	G	A	T	A	C	G	…	T	G	…	A	GT	C
Huotanzhan	indica	Purple	Purple	T2	C	G	G	G	TA	A	A	T	G	A	T	A	C	G	…	T	G	…	A	GT	C
Zhongaizhan	indica	Purple	Purple	T2	C	G	G	G	TA	A	A	T	G	A	T	A	C	G	…	T	G	…	A	GT	C
zaohongmi	indica	Purple	Purple	T2	C	G	G	G	TA	A	A	T	G	A	T	A	C	G	…	T	G	…	A	GT	C
Yilangzhan	indica	Purple	Purple	T2	C	G	G	G	TA	A	A	T	G	A	T	A	C	G	…	T	G	…	A	GT	C
Hongmi	indica	Purple	Purple	T2	C	G	G	G	TA	A	A	T	G	A	T	A	C	G	…	T	G	…	A	GT	C
Yuenanhong	indica	Purple	Purple	T2	C	G	G	G	TA	A	A	T	G	A	T	A	C	G	…	T	G	…	A	GT	C
Ershuizao	indica	Purple	Purple	T2	C	G	G	G	TA	A	A	T	G	A	T	A	C	G	…	T	G	…	A	GT	C
Lengshuihong	indica	Purple	Purple	T2	C	G	G	G	TA	A	A	T	G	A	T	A	C	G	…	T	G	…	A	GT	C
Maozhan	indica	Purple	Purple	T2	C	G	G	G	TA	A	A	T	G	A	T	A	C	G	…	T	G	…	A	GT	C
Heidusi	indica	Purple	Purple	T2	C	G	G	G	TA	A	A	T	G	A	T	A	C	G	…	T	G	…	A	GT	C
Hongmaozhan	indica	Purple	Purple	T2	C	G	G	G	TA	A	A	T	G	A	T	A	C	G	…	T	G	…	A	GT	C
Xinxiangzhan	indica	Purple	Purple	T2	C	G	G	G	TA	A	A	T	G	A	T	A	C	G	…	T	G	…	A	GT	C
Chiyunnan	indica	Purple	Purple	T2	C	G	G	G	TA	A	A	T	G	A	T	A	C	G	…	T	G	…	A	GT	C
Honggu	indica	Purple	Purple	T2	C	G	G	G	TA	A	A	T	G	A	T	A	C	G	…	T	G	…	A	GT	C
Yehe	indica	Purple	Purple	T2	C	G	G	G	TA	A	A	T	G	A	T	A	C	G	…	T	G	…	A	GT	C
Yaxuenuo	indica	Purple	Purple	T9	T	A	G	CTAAAAT	T	G	G	A	A	C	C	G	T	A	T	A	G	ACGACACT	A	G	T
Wuxiangxiannuo	indica	Purple	Purple	T9	T	A	G	CTAAAAT	T	G	G	A	A	C	C	G	T	A	T	A	G	ACGACACT	A	G	T
Heizhan5	indica	Purple	Purple	T9	T	A	G	CTAAAAT	T	G	G	A	A	C	C	G	T	A	T	A	G	ACGACACT	A	G	T
Heizhan8	indica	Purple	Purple	T9	T	A	G	CTAAAAT	T	G	G	A	A	C	C	G	T	A	T	A	G	ACGACACT	A	G	T
Heizhan9	indica	Purple	Purple	T9	T	A	G	CTAAAAT	T	G	G	A	A	C	C	G	T	A	T	A	G	ACGACACT	A	G	T
Heizhan12	indica	Purple	Purple	T9	T	A	G	CTAAAAT	T	G	G	A	A	C	C	G	T	A	T	A	G	ACGACACT	A	G	T
Heizhan15	indica	Purple	Purple	T9	T	A	G	CTAAAAT	T	G	G	A	A	C	C	G	T	A	T	A	G	ACGACACT	A	G	T
Heizhan19	indica	Purple	Purple	T9	T	A	G	CTAAAAT	T	G	G	A	A	C	C	G	T	A	T	A	G	ACGACACT	A	G	T
Heizhan20	indica	Purple	Purple	T9	T	A	G	CTAAAAT	T	G	G	A	A	C	C	G	T	A	T	A	G	ACGACACT	A	G	T
Heizhan22	indica	Purple	Purple	T9	T	A	G	CTAAAAT	T	G	G	A	A	C	C	G	T	A	T	A	G	ACGACACT	A	G	T
Heizhan24	indica	Purple	Purple	T9	T	A	G	CTAAAAT	T	G	G	A	A	C	C	G	T	A	T	A	G	ACGACACT	A	G	T
Heizhan25	indica	Purple	Purple	T9	T	A	G	CTAAAAT	T	G	G	A	A	C	C	G	T	A	T	A	G	ACGACACT	A	G	T
Heizhan34	indica	Purple	Purple	T9	T	A	G	CTAAAAT	T	G	G	A	A	C	C	G	T	A	T	A	G	ACGACACT	A	G	T
Heizhan11	indica	Purple	Purple	T9	T	A	G	CTAAAAT	T	G	G	A	A	C	C	G	T	A	T	A	G	ACGACACT	A	G	T
Heizhan40	indica	Purple	Purple	T9	T	A	G	CTAAAAT	T	G	G	A	A	C	C	G	T	A	T	A	G	ACGACACT	A	G	T
Heizhan47	indica	Purple	Purple	T9	T	A	G	CTAAAAT	T	G	G	A	A	C	C	G	T	A	T	A	G	ACGACACT	A	G	T
Heizhan59	indica	Purple	Purple	T9	T	A	G	CTAAAAT	T	G	G	A	A	C	C	G	T	A	T	A	G	ACGACACT	A	G	T
Heizhan61	indica	Purple	Purple	T9	T	A	G	CTAAAAT	T	G	G	A	A	C	C	G	T	A	T	A	G	ACGACACT	A	G	T
Heizhan63	indica	Purple	Purple	T9	T	A	G	CTAAAAT	T	G	G	A	A	C	C	G	T	A	T	A	G	ACGACACT	A	G	T
Heizhan68	indica	Purple	Purple	T9	T	A	G	CTAAAAT	T	G	G	A	A	C	C	G	T	A	T	A	G	ACGACACT	A	G	T
Heizhan69	indica	Purple	Purple	T9	T	A	G	CTAAAAT	T	G	G	A	A	C	C	G	T	A	T	A	G	ACGACACT	A	G	T
Heizhan72	indica	Purple	Purple	T9	T	A	G	CTAAAAT	T	G	G	A	A	C	C	G	T	A	T	A	G	ACGACACT	A	G	T
Heizhan79	indica	Purple	Purple	T9	T	A	G	CTAAAAT	T	G	G	A	A	C	C	G	T	A	T	A	G	ACGACACT	A	G	T
Heizhan87	indica	Purple	Purple	T9	T	A	G	CTAAAAT	T	G	G	A	A	C	C	G	T	A	T	A	G	ACGACACT	A	G	T
Heizhan92	indica	Purple	Purple	T9	T	A	G	CTAAAAT	T	G	G	A	A	C	C	G	T	A	T	A	G	ACGACACT	A	G	T
Heizhan95	indica	Purple	Purple	T9	T	A	G	CTAAAAT	T	G	G	A	A	C	C	G	T	A	T	A	G	ACGACACT	A	G	T
Heizhan70	indica	Purple	Purple	T9	T	A	G	CTAAAAT	T	G	G	A	A	C	C	G	T	A	T	A	G	ACGACACT	A	G	T
Heinuo2	indica	Purple	Purple	T9	T	A	G	CTAAAAT	T	G	G	A	A	C	C	G	T	A	T	A	G	ACGACACT	A	G	T
Jinhei66	japonica	Purple	Purple	T9	T	A	G	CTAAAAT	T	G	G	A	A	C	C	G	T	A	T	A	G	ACGACACT	A	G	T
Heiyouzhan95	indica	Purple	Purple	T9	T	A	G	CTAAAAT	T	G	G	A	A	C	C	G	T	A	T	A	G	ACGACACT	A	G	T
Pingtanghongmi	indica	Purple	Purple	T9	T	A	G	CTAAAAT	T	G	G	A	A	C	C	G	T	A	T	A	G	ACGACACT	A	G	T
22-1652	indica	Purple	Purple	T9	T	A	G	CTAAAAT	T	G	G	A	A	C	C	G	T	A	T	A	G	ACGACACT	A	G	T
22-3437	indica	Purple	Purple	T1	T	A	A	CTAAAAT	T	G	G	A	A	C	C	G	T	A	T	A	G	ACGACACT	A	G	T
Heishuai	indica	Purple	Purple	T9	T	A	G	CTAAAAT	T	G	G	A	A	C	C	G	T	A	T	A	G	ACGACACT	A	G	T
HeimiYL387	indica	Purple	Purple	T9	T	A	G	CTAAAAT	T	G	G	A	A	C	C	G	T	A	T	A	G	ACGACACT	A	G	T
DJ123	japonica	Purple	Purple	T1	T	A	A	CTAAAAT	T	G	G	A	A	C	C	G	T	A	T	A	G	ACGACACT	A	G	T
N22	indica	Purple	Purple	T1	T	A	A	CTAAAAT	T	G	G	A	A	C	C	G	T	A	T	A	G	ACGACACT	A	G	T
Sanzhuangzhan2	indica	Purple	Purple	T1	T	A	A	CTAAAAT	T	G	G	A	A	C	C	G	T	A	T	A	G	ACGACACT	A	G	T
