# Supplementary material for: Determinant Factors and Regulatory Systems for Anthocyanin Biosynthesis in Rice Apiculi and Stigmas
Source: Rice (N Y). 2021 Apr 21;14:37. doi: 10.1186/s12284-021-00480-1 (PMC8060382; doi:10.1186/s12284-021-00480-1)
Supplement: Supplementary file 18 — Additional file 18: Table S6. Haplotype analysis of OsC1 and OsDFR in 176 natural rice accessions. [file 12284_2021_480_MOESM18_ESM.xlsx]

## Sheet: OsC1
Table S6. Haplotype analysis of OsC1 and OsDFR in 176 natural rice accessions.
Sheet 1 Haplotype analysis of OsC1 in 176 natural rice accessions.
Accessions	Group	Color		Position	226	308-309	317-326	440	490-534	713
		Apiculus	Stigma	A.A.Sub	Indel1	Indel2	indel3	P440Q	Sub1	A238V
Nipponbare	japonica	Straw-white	Straw-white	Hap1	…	TC	ACTGGAACAG	C	ACGGCAGCGGCGGCGGCGGCGGCGACGACGACCACCGTGTGGGCG	C
Funingzipigengzi	japonica	Purple	Purple	Hap2	GAG	TC	ACTGGAACAG	C	ACGGCAGCGGCGGCGGCGGCGGCGACGACGACCACCGTGTGGGCG	C
Longhuamaohulu	japonica	Purple	Purple	Hap2	GAG	TC	ACTGGAACAG	C	ACGGCAGCGGCGGCGGCGGCGGCGACGACGACCACCGTGTGGGCG	C
Gaoyangdiandaodahongmang	japonica	Purple	Purple	Hap2	GAG	TC	ACTGGAACAG	C	ACGGCAGCGGCGGCGGCGGCGGCGACGACGACCACCGTGTGGGCG	C
Zhonglouyihao 1	japonica	Purple	Purple	Hap2	GAG	TC	ACTGGAACAG	C	ACGGCAGCGGCGGCGGCGGCGGCGACGACGACCACCGTGTGGGCG	C
Xingguo	japonica	Purple	Purple	Hap2	GAG	TC	ACTGGAACAG	C	ACGGCAGCGGCGGCGGCGGCGGCGACGACGACCACCGTGTGGGCG	C
Liushizao	indica	Purple	Purple	Hap3	GAG	TC	ACTGGAACAG	C	ACGGCAGCGGCGGCGGCGGCGGCGACGACGACCACCGTGTGGGCG	T
Feidongtangdao	japonica	Purple	Purple	Hap2	GAG	TC	ACTGGAACAG	C	ACGGCAGCGGCGGCGGCGGCGGCGACGACGACCACCGTGTGGGCG	C
Qimei	indica	Purple	Purple	Hap3	GAG	TC	ACTGGAACAG	C	ACGGCAGCGGCGGCGGCGGCGGCGACGACGACCACCGTGTGGGCG	T
Xuanenchangtanqingnian	indica	Purple	Purple	Hap3	GAG	TC	ACTGGAACAG	C	ACGGCAGCGGCGGCGGCGGCGGCGACGACGACCACCGTGTGGGCG	T
Xibainian	japonica	Purple	Purple	Hap3	GAG	TC	ACTGGAACAG	C	ACGGCAGCGGCGGCGGCGGCGGCGACGACGACCACCGTGTGGGCG	T
Shangujiu	japonica	Brown	Straw-white	Hap2	GAG	TC	ACTGGAACAG	C	ACGGCAGCGGCGGCGGCGGCGGCGACGACGACCACCGTGTGGGCG	C
Biwusheng	indica	Purple	Purple	Hap3	GAG	TC	ACTGGAACAG	C	ACGGCAGCGGCGGCGGCGGCGGCGACGACGACCACCGTGTGGGCG	T
Magunuo	japonica	Brown	Straw-white	Hap2	GAG	TC	ACTGGAACAG	C	ACGGCAGCGGCGGCGGCGGCGGCGACGACGACCACCGTGTGGGCG	C
LimingB	japonica	Purple	Purple	Hap4	GAG	TC	ACTGGAACAG	A	ACGGCAGCGGCGGCGGCGGCGGCGACGACGACCACCGTGTGGGCG	C
Guihuanghuang	japonica	Purple	Purple	Hap2	GAG	TC	ACTGGAACAG	C	ACGGCAGCGGCGGCGGCGGCGGCGACGACGACCACCGTGTGGGCG	C
Sugeng 2	japonica	Brown	Straw-white	Hap2	GAG	TC	ACTGGAACAG	C	ACGGCAGCGGCGGCGGCGGCGGCGACGACGACCACCGTGTGGGCG	C
Aizizhan	indica	Purple	Purple	Hap3	GAG	TC	ACTGGAACAG	C	ACGGCAGCGGCGGCGGCGGCGGCGACGACGACCACCGTGTGGGCG	T
Muguanuo	japonica	Purple	Purple	Hap2	GAG	TC	ACTGGAACAG	C	ACGGCAGCGGCGGCGGCGGCGGCGACGACGACCACCGTGTGGGCG	C
Haomake (K)	japonica	Brown	Straw-white	Hap2	GAG	TC	ACTGGAACAG	C	ACGGCAGCGGCGGCGGCGGCGGCGACGACGACCACCGTGTGGGCG	C
Mubanggu	japonica	Purple	Purple	Hap2	GAG	TC	ACTGGAACAG	C	ACGGCAGCGGCGGCGGCGGCGGCGACGACGACCACCGTGTGGGCG	C
Qingke	indica	Purple	Purple	Hap2	GAG	TC	ACTGGAACAG	C	ACGGCAGCGGCGGCGGCGGCGGCGACGACGACCACCGTGTGGGCG	C
Wuzuihonggu	indica	Purple	Purple	Hap3	GAG	TC	ACTGGAACAG	C	ACGGCAGCGGCGGCGGCGGCGGCGACGACGACCACCGTGTGGGCG	T
Zegu	japonica	Purple	Purple	Hap3	GAG	TC	ACTGGAACAG	C	ACGGCAGCGGCGGCGGCGGCGGCGACGACGACCACCGTGTGGGCG	T
Hongkezhenuo	japonica	Brown	Straw-white	Hap2	GAG	TC	ACTGGAACAG	C	ACGGCAGCGGCGGCGGCGGCGGCGACGACGACCACCGTGTGGGCG	C
Zimangfeienuo	japonica	Brown	Straw-white	Hap2	GAG	TC	ACTGGAACAG	C	ACGGCAGCGGCGGCGGCGGCGGCGACGACGACCACCGTGTGGGCG	C
Xiaobaimi	indica	Purple	Purple	Hap3	GAG	TC	ACTGGAACAG	C	ACGGCAGCGGCGGCGGCGGCGGCGACGACGACCACCGTGTGGGCG	T
Maguzi	japonica	Brown	Straw-white	Hap2	GAG	TC	ACTGGAACAG	C	ACGGCAGCGGCGGCGGCGGCGGCGACGACGACCACCGTGTGGGCG	C
Laohongdao	japonica	Purple	Purple	Hap3	GAG	TC	ACTGGAACAG	C	ACGGCAGCGGCGGCGGCGGCGGCGACGACGACCACCGTGTGGGCG	T
Putaohhuang	japonica	Purple	Purple	Hap3	GAG	TC	ACTGGAACAG	C	ACGGCAGCGGCGGCGGCGGCGGCGACGACGACCACCGTGTGGGCG	T
ZhuzhenB	indica	Purple	Purple	Hap3	GAG	TC	ACTGGAACAG	C	ACGGCAGCGGCGGCGGCGGCGGCGACGACGACCACCGTGTGGGCG	T
L 301 B	indica	Purple	Purple	Hap3	GAG	TC	ACTGGAACAG	C	ACGGCAGCGGCGGCGGCGGCGGCGACGACGACCACCGTGTGGGCG	T
Jintenan 43B	indica	Purple	Purple	Hap3	GAG	TC	ACTGGAACAG	C	ACGGCAGCGGCGGCGGCGGCGGCGACGACGACCACCGTGTGGGCG	T
Zhenshan 97	indica	Purple	Purple	Hap3	GAG	TC	ACTGGAACAG	C	ACGGCAGCGGCGGCGGCGGCGGCGACGACGACCACCGTGTGGGCG	T
XiangaiB	indica	Purple	Purple	Hap3	GAG	TC	ACTGGAACAG	C	ACGGCAGCGGCGGCGGCGGCGGCGACGACGACCACCGTGTGGGCG	T
Jiangnongzao 1B	indica	Purple	Purple	Hap2	GAG	TC	ACTGGAACAG	C	ACGGCAGCGGCGGCGGCGGCGGCGACGACGACCACCGTGTGGGCG	C
Baoxie 7B	indica	Purple	Purple	Hap2	GAG	TC	ACTGGAACAG	C	ACGGCAGCGGCGGCGGCGGCGGCGACGACGACCACCGTGTGGGCG	C
Aijiaonante	indica	Brown	Straw-white	Hap3	GAG	TC	ACTGGAACAG	C	ACGGCAGCGGCGGCGGCGGCGGCGACGACGACCACCGTGTGGGCG	T
Aimakang	indica	Purple	Purple	Hap3	GAG	TC	ACTGGAACAG	C	ACGGCAGCGGCGGCGGCGGCGGCGACGACGACCACCGTGTGGGCG	T
Xiangaizao 10	indica	Purple	Purple	Hap3	GAG	TC	ACTGGAACAG	C	ACGGCAGCGGCGGCGGCGGCGGCGACGACGACCACCGTGTGGGCG	T
Shuiyuan 300 li	japonica	Straw-white	Straw-white	Hap5	GAG	TC	ACTGGAACAG	C	GCAGCCAGCCT	C
Yelicanghua	japonica	Straw-white	Straw-white	Hap6	GAG	…	ACTGGAACAG	C	ACGGCAGCGGCGGCGGCGGCGGCGACGACGACCACCGTGTGGGCG	C
Dandongludao	japonica	Brown	Straw-white	Hap2	GAG	TC	ACTGGAACAG	C	ACGGCAGCGGCGGCGGCGGCGGCGACGACGACCACCGTGTGGGCG	C
Laoguangtou83	japonica	Purple	Purple	Hap2	GAG	TC	ACTGGAACAG	C	ACGGCAGCGGCGGCGGCGGCGGCGACGACGACCACCGTGTGGGCG	C
Muxiqiu	japonica	Straw-white	Straw-white	Hap6	GAG	…	ACTGGAACAG	C	ACGGCAGCGGCGGCGGCGGCGGCGACGACGACCACCGTGTGGGCG	C
Laohuzhong	japonica	Straw-white	Straw-white	Hap6	GAG	…	ACTGGAACAG	C	ACGGCAGCGGCGGCGGCGGCGGCGACGACGACCACCGTGTGGGCG	C
Youmangzaogeng	japonica	Straw-white	Straw-white	Hap5	GAG	TC	ACTGGAACAG	C	GCAGCCAGCCT	C
Huangkezaoerri	japonica	Straw-white	Straw-white	Hap6	GAG	…	ACTGGAACAG	C	ACGGCAGCGGCGGCGGCGGCGGCGACGACGACCACCGTGTGGGCG	C
Leihuozhan	indica	Straw-white	Straw-white	Hap7	GAG	TC	…	C	ACGGCAGCGGCGGCGGCGGCGGCGACGACGACCACCGTGTGGGCG	C
Jinaibai	indica	Straw-white	Straw-white	Hap7	GAG	TC	…	C	ACGGCAGCGGCGGCGGCGGCGGCGACGACGACCACCGTGTGGGCG	C
Aihechi	indica	Straw-white	Straw-white	Hap7	GAG	TC	…	C	ACGGCAGCGGCGGCGGCGGCGGCGACGACGACCACCGTGTGGGCG	C
Hongmisandanbai	indica	Straw-white	Straw-white	Hap6	GAG	…	ACTGGAACAG	C	ACGGCAGCGGCGGCGGCGGCGGCGACGACGACCACCGTGTGGGCG	C
Jinbaoyin	japonica	Straw-white	Straw-white	Hap7	GAG	TC	…	C	ACGGCAGCGGCGGCGGCGGCGGCGACGACGACCACCGTGTGGGCG	C
Yizhixiang	indica	Straw-white	Straw-white	Hap7	GAG	TC	…	C	ACGGCAGCGGCGGCGGCGGCGGCGACGACGACCACCGTGTGGGCG	C
Chikenuo	indica	Brown	Straw-white	Hap2	GAG	TC	ACTGGAACAG	C	ACGGCAGCGGCGGCGGCGGCGGCGACGACGACCACCGTGTGGGCG	C
Guangkexiangnuo	japonica	Brown	Straw-white	Hap2	GAG	TC	ACTGGAACAG	C	ACGGCAGCGGCGGCGGCGGCGGCGACGACGACCACCGTGTGGGCG	C
Dongtingwanxian	indica	Straw-white	Straw-white	Hap7	GAG	TC	…	C	ACGGCAGCGGCGGCGGCGGCGGCGACGACGACCACCGTGTGGGCG	C
Liuyenian	indica	Straw-white	Straw-white	Hap7	GAG	TC	…	C	ACGGCAGCGGCGGCGGCGGCGGCGACGACGACCACCGTGTGGGCG	C
Xugunuo	japonica	Straw-white	Straw-white	Hap7	GAG	TC	…	C	ACGGCAGCGGCGGCGGCGGCGGCGACGACGACCACCGTGTGGGCG	C
Hongqi 5	japonica	Brown	Straw-white	Hap2	GAG	TC	ACTGGAACAG	C	ACGGCAGCGGCGGCGGCGGCGGCGACGACGACCACCGTGTGGGCG	C
Hanmadao	indica	Straw-white	Straw-white	Hap7	GAG	TC	…	C	ACGGCAGCGGCGGCGGCGGCGGCGACGACGACCACCGTGTGGGCG	C
Haobuka	japonica	Straw-white	Straw-white	Hap7	GAG	TC	…	C	ACGGCAGCGGCGGCGGCGGCGGCGACGACGACCACCGTGTGGGCG	C
Sanqishiluo	japonica	Straw-white	Straw-white	Hap7	GAG	TC	…	C	ACGGCAGCGGCGGCGGCGGCGGCGACGACGACCACCGTGTGGGCG	C
Qitoubaigu	japonica	Straw-white	Straw-white	Hap7	GAG	TC	…	C	ACGGCAGCGGCGGCGGCGGCGGCGACGACGACCACCGTGTGGGCG	C
Xianggu	japonica	Straw-white	Straw-white	Hap7	GAG	TC	…	C	ACGGCAGCGGCGGCGGCGGCGGCGACGACGACCACCGTGTGGGCG	C
Wuzidui	japonica	Brown	Straw-white	Hap2	GAG	TC	ACTGGAACAG	C	ACGGCAGCGGCGGCGGCGGCGGCGACGACGACCACCGTGTGGGCG	C
Laozaogu	indica	Brown	Straw-white	Hap4	GAG	TC	ACTGGAACAG	A	ACGGCAGCGGCGGCGGCGGCGGCGACGACGACCACCGTGTGGGCG	C
Lengbinggu	japonica	Brown	Straw-white	Hap2	GAG	TC	ACTGGAACAG	C	ACGGCAGCGGCGGCGGCGGCGGCGACGACGACCACCGTGTGGGCG	C
Lengshuinuo	japonica	Straw-white	Straw-white	Hap6	GAG	…	ACTGGAACAG	C	ACGGCAGCGGCGGCGGCGGCGGCGACGACGACCACCGTGTGGGCG	C
Lamujai	japonica	Purple	Purple	Hap2	GAG	TC	ACTGGAACAG	C	ACGGCAGCGGCGGCGGCGGCGGCGACGACGACCACCGTGTGGGCG	C
Qitougu	indica	Straw-white	Straw-white	Hap7	GAG	TC	…	C	ACGGCAGCGGCGGCGGCGGCGGCGACGACGACCACCGTGTGGGCG	C
Yuyannuo	japonica	Straw-white	Straw-white	Hap6	GAG	…	ACTGGAACAG	C	ACGGCAGCGGCGGCGGCGGCGGCGACGACGACCACCGTGTGGGCG	C
Huangpinuo	japonica	Purple	Purple	Hap2	GAG	TC	ACTGGAACAG	C	ACGGCAGCGGCGGCGGCGGCGGCGACGACGACCACCGTGTGGGCG	C
Mowangguneiza	japonica	Straw-white	Straw-white	Hap7	GAG	TC	…	C	ACGGCAGCGGCGGCGGCGGCGGCGACGACGACCACCGTGTGGGCG	C
Nangaogu	indica	Straw-white	Straw-white	Hap7	GAG	TC	…	C	ACGGCAGCGGCGGCGGCGGCGGCGACGACGACCACCGTGTGGGCG	C
Jinzhinuo	indica	Straw-white	Straw-white	Hap7	GAG	TC	…	C	ACGGCAGCGGCGGCGGCGGCGGCGACGACGACCACCGTGTGGGCG	C
Jixuenuo	japonica	Straw-white	Straw-white	Hap7	GAG	TC	…	C	ACGGCAGCGGCGGCGGCGGCGGCGACGACGACCACCGTGTGGGCG	C
Banjiemang	japonica	Straw-white	Straw-white	Hap7	GAG	TC	…	C	ACGGCAGCGGCGGCGGCGGCGGCGACGACGACCACCGTGTGGGCG	C
Baibaili	japonica	Straw-white	Straw-white	Hap6	GAG	…	ACTGGAACAG	C	ACGGCAGCGGCGGCGGCGGCGGCGACGACGACCACCGTGTGGGCG	C
Ximaxian	indica	Straw-white	Straw-white	Hap6	GAG	…	ACTGGAACAG	C	ACGGCAGCGGCGGCGGCGGCGGCGACGACGACCACCGTGTGGGCG	C
Beizinuo	japonica	Straw-white	Straw-white	Hap7	GAG	TC	…	C	ACGGCAGCGGCGGCGGCGGCGGCGACGACGACCACCGTGTGGGCG	C
Xiangnuo	japonica	Brown	Straw-white	Hap2	GAG	TC	ACTGGAACAG	C	ACGGCAGCGGCGGCGGCGGCGGCGACGACGACCACCGTGTGGGCG	C
Taichun65/Taichun HR539	japonica	Brown	Straw-white	Hap4	GAG	TC	ACTGGAACAG	A	ACGGCAGCGGCGGCGGCGGCGGCGACGACGACCACCGTGTGGGCG	C
IR 661-1	indica	Straw-white	Straw-white	Hap7	GAG	TC	…	C	ACGGCAGCGGCGGCGGCGGCGGCGACGACGACCACCGTGTGGGCG	C
Shufeng 101	indica	Straw-white	Straw-white	Hap7	GAG	TC	…	C	ACGGCAGCGGCGGCGGCGGCGGCGACGACGACCACCGTGTGGGCG	C
Heigeng 2	japonica	Brown	Straw-white	Hap3	GAG	TC	ACTGGAACAG	C	ACGGCAGCGGCGGCGGCGGCGGCGACGACGACCACCGTGTGGGCG	T
Baoxuan 21	indica	Straw-white	Straw-white	Hap6	GAG	…	ACTGGAACAG	C	ACGGCAGCGGCGGCGGCGGCGGCGACGACGACCACCGTGTGGGCG	C
Xiushui 115	japonica	Brown	Straw-white	Hap2	GAG	TC	ACTGGAACAG	C	ACGGCAGCGGCGGCGGCGGCGGCGACGACGACCACCGTGTGGGCG	C
Geng 87-304	japonica	Straw-white	Straw-white	Hap7	GAG	TC	…	C	ACGGCAGCGGCGGCGGCGGCGGCGACGACGACCACCGTGTGGGCG	C
Zhenshan 232	indica	Straw-white	Straw-white	Hap7	GAG	TC	…	C	ACGGCAGCGGCGGCGGCGGCGGCGACGACGACCACCGTGTGGGCG	C
Zhengdao 5	japonica	Straw-white	Straw-white	HAP5	GAG	TC	ACTGGAACAG	C	GCAGCCAGCCT	C
Baigedao	japonica	Straw-white	Straw-white	Hap7	GAG	TC	…	C	ACGGCAGCGGCGGCGGCGGCGGCGACGACGACCACCGTGTGGGCG	C
Tieganwu	japonica	Straw-white	Straw-white	Hap7	GAG	TC	…	C	ACGGCAGCGGCGGCGGCGGCGGCGACGACGACCACCGTGTGGGCG	C
Jiefangxian	indica	Straw-white	Straw-white	Hap7	GAG	TC	…	C	ACGGCAGCGGCGGCGGCGGCGGCGACGACGACCACCGTGTGGGCG	C
Sanbaili	indica	Straw-white	Straw-white	Hap7	GAG	TC	…	C	ACGGCAGCGGCGGCGGCGGCGGCGACGACGACCACCGTGTGGGCG	C
Taishannuo	indica	Straw-white	Straw-white	Hap7	GAG	TC	…	C	ACGGCAGCGGCGGCGGCGGCGGCGACGACGACCACCGTGTGGGCG	C
Aimi	indica	Straw-white	Straw-white	Hap7	GAG	TC	…	C	ACGGCAGCGGCGGCGGCGGCGGCGACGACGACCACCGTGTGGGCG	C
Minbeiwanxian	indica	Straw-white	Straw-white	Hap7	GAG	TC	…	C	ACGGCAGCGGCGGCGGCGGCGGCGACGACGACCACCGTGTGGGCG	C
Lucaihao	indica	Straw-white	Straw-white	Hap7	GAG	TC	…	C	ACGGCAGCGGCGGCGGCGGCGGCGACGACGACCACCGTGTGGGCG	C
Wukezhan	indica	Straw-white	Straw-white	Hap7	GAG	TC	…	C	ACGGCAGCGGCGGCGGCGGCGGCGACGACGACCACCGTGTGGGCG	C
Shuyazhan	indica	Straw-white	Straw-white	Hap7	GAG	TC	…	C	ACGGCAGCGGCGGCGGCGGCGGCGACGACGACCACCGTGTGGGCG	C
Simiao	indica	Straw-white	Straw-white	Hap7	GAG	TC	…	C	ACGGCAGCGGCGGCGGCGGCGGCGACGACGACCACCGTGTGGGCG	C
Nanxiongzaoyouzhan	indica	Straw-white	Straw-white	Hap7	GAG	TC	…	C	ACGGCAGCGGCGGCGGCGGCGGCGACGACGACCACCGTGTGGGCG	C
Baikehualuo	indica	Straw-white	Straw-white	Hap7	GAG	TC	…	C	ACGGCAGCGGCGGCGGCGGCGGCGACGACGACCACCGTGTGGGCG	C
Sancunli	japonica	Straw-white	Straw-white	Hap7	GAG	TC	…	C	ACGGCAGCGGCGGCGGCGGCGGCGACGACGACCACCGTGTGGGCG	C
Honggenghangu	japonica	Straw-white	Straw-white	Hap7	GAG	TC	…	C	ACGGCAGCGGCGGCGGCGGCGGCGACGACGACCACCGTGTGGGCG	C
Hongainuo	indica	Straw-white	Straw-white	Hap7	GAG	TC	…	C	ACGGCAGCGGCGGCGGCGGCGGCGACGACGACCACCGTGTGGGCG	C
Qiyuexian	indica	Straw-white	Straw-white	Hap7	GAG	TC	…	C	ACGGCAGCGGCGGCGGCGGCGGCGACGACGACCACCGTGTGGGCG	C
Bawanggeng 1	japonica	Straw-white	Straw-white	Hap7	GAG	TC	…	C	ACGGCAGCGGCGGCGGCGGCGGCGACGACGACCACCGTGTGGGCG	C
Aijiaozao	indica	Straw-white	Straw-white	Hap7	GAG	TC	…	C	ACGGCAGCGGCGGCGGCGGCGGCGACGACGACCACCGTGTGGGCG	C
Wanlixian	indica	Straw-white	Straw-white	Hap7	GAG	TC	…	C	ACGGCAGCGGCGGCGGCGGCGGCGACGACGACCACCGTGTGGGCG	C
Zhongnong 4	indica	Purple	Purple	Hap3	GAG	TC	ACTGGAACAG	C	ACGGCAGCGGCGGCGGCGGCGGCGACGACGACCACCGTGTGGGCG	T
Sankecun	indica	Straw-white	Straw-white	Hap7	GAG	TC	…	C	ACGGCAGCGGCGGCGGCGGCGGCGACGACGACCACCGTGTGGGCG	C
Wenxiangnuo	indica	Straw-white	Straw-white	Hap7	GAG	TC	…	C	ACGGCAGCGGCGGCGGCGGCGGCGACGACGACCACCGTGTGGGCG	C
Zimi	japonica	Straw-white	Straw-white	Hap7	GAG	TC	…	C	ACGGCAGCGGCGGCGGCGGCGGCGACGACGACCACCGTGTGGGCG	C
Xiaohongu	japonica	Straw-white	Straw-white	Hap7	GAG	TC	…	C	ACGGCAGCGGCGGCGGCGGCGGCGACGACGACCACCGTGTGGGCG	C
Haobayong 1	japonica	Straw-white	Straw-white	Hap7	GAG	TC	…	C	ACGGCAGCGGCGGCGGCGGCGGCGACGACGACCACCGTGTGGGCG	C
Gongju 73	japonica	Straw-white	Straw-white	Hap7	GAG	TC	…	C	ACGGCAGCGGCGGCGGCGGCGGCGACGACGACCACCGTGTGGGCG	C
Zinuo	indica	Straw-white	Straw-white	Hap7	GAG	TC	…	C	ACGGCAGCGGCGGCGGCGGCGGCGACGACGACCACCGTGTGGGCG	C
Haolai	indica	Straw-white	Straw-white	Hap7	GAG	TC	…	C	ACGGCAGCGGCGGCGGCGGCGGCGACGACGACCACCGTGTGGGCG	C
Fanhaopi	indica	Straw-white	Straw-white	Hap7	GAG	TC	…	C	ACGGCAGCGGCGGCGGCGGCGGCGACGACGACCACCGTGTGGGCG	C
Niankenuo	indica	Brown	Straw-white	Hap2	GAG	TC	ACTGGAACAG	C	ACGGCAGCGGCGGCGGCGGCGGCGACGACGACCACCGTGTGGGCG	C
Maweinian	indica	Straw-white	Straw-white	Hap7	GAG	TC	…	C	ACGGCAGCGGCGGCGGCGGCGGCGACGACGACCACCGTGTGGGCG	C
Younian	japonica	Straw-white	Straw-white	Hap7	GAG	TC	…	C	ACGGCAGCGGCGGCGGCGGCGGCGACGACGACCACCGTGTGGGCG	C
Guituibaihe	japonica	Straw-white	Straw-white	Hap6	GAG	…	ACTGGAACAG	C	ACGGCAGCGGCGGCGGCGGCGGCGACGACGACCACCGTGTGGGCG	C
Yangkenuo	indica	Brown	Straw-white	Hap2	GAG	TC	ACTGGAACAG	C	ACGGCAGCGGCGGCGGCGGCGGCGACGACGACCACCGTGTGGGCG	C
Heimangdao	japonica	Brown	Straw-white	Hap2	GAG	TC	ACTGGAACAG	C	ACGGCAGCGGCGGCGGCGGCGGCGACGACGACCACCGTGTGGGCG	C
Taichunzailai 1/Taichun65	indica	Straw-white	Straw-white	Hap7	GAG	TC	…	C	ACGGCAGCGGCGGCGGCGGCGGCGACGACGACCACCGTGTGGGCG	C
Taizhongxianxuan 220	indica	Straw-white	Straw-white	Hap7	GAG	TC	…	C	ACGGCAGCGGCGGCGGCGGCGGCGACGACGACCACCGTGTGGGCG	C
Menjiagao 1	japonica	Straw-white	Straw-white	Hap7	GAG	TC	…	C	ACGGCAGCGGCGGCGGCGGCGGCGACGACGACCACCGTGTGGGCG	C
Menjiading 2	indica	Straw-white	Straw-white	Hap7	GAG	TC	…	C	ACGGCAGCGGCGGCGGCGGCGGCGACGACGACCACCGTGTGGGCG	C
Baoerfu	indica	Straw-white	Straw-white	Hap7	GAG	TC	…	C	ACGGCAGCGGCGGCGGCGGCGGCGACGACGACCACCGTGTGGGCG	C
JinnanteB	indica	Straw-white	Straw-white	Hap7	GAG	TC	…	C	ACGGCAGCGGCGGCGGCGGCGGCGACGACGACCACCGTGTGGGCG	C
Chaoyang 1B	indica	Straw-white	Straw-white	Hap7	GAG	TC	…	C	ACGGCAGCGGCGGCGGCGGCGGCGACGACGACCACCGTGTGGGCG	C
Qingsiai 16B	indica	Straw-white	Straw-white	Hap7	GAG	TC	…	C	ACGGCAGCGGCGGCGGCGGCGGCGACGACGACCACCGTGTGGGCG	C
JinghuB	japonica	Straw-white	Straw-white	Hap7	GAG	TC	…	C	ACGGCAGCGGCGGCGGCGGCGGCGACGACGACCACCGTGTGGGCG	C
Baoxie 123B	indica	Straw-white	Straw-white	Hap7	GAG	TC	…	C	ACGGCAGCGGCGGCGGCGGCGGCGACGACGACCACCGTGTGGGCG	C
80B	indica	Straw-white	Straw-white	Hap7	GAG	TC	…	C	ACGGCAGCGGCGGCGGCGGCGGCGACGACGACCACCGTGTGGGCG	C
Ggenshan97B	japonica	Straw-white	Straw-white	Hap7	GAG	TC	…	C	ACGGCAGCGGCGGCGGCGGCGGCGACGACGACCACCGTGTGGGCG	C
88B	indica	Straw-white	Straw-white	Hap7	GAG	TC	…	C	ACGGCAGCGGCGGCGGCGGCGGCGACGACGACCACCGTGTGGGCG	C
Gu154	indica	Straw-white	Straw-white	Hap7	GAG	TC	…	C	ACGGCAGCGGCGGCGGCGGCGGCGACGACGACCACCGTGTGGGCG	C
Gui 630	indica	Straw-white	Straw-white	Hap7	GAG	TC	…	C	ACGGCAGCGGCGGCGGCGGCGGCGACGACGACCACCGTGTGGGCG	C
PeiC 122	japonica	Straw-white	Straw-white	Hap6	GAG	…	ACTGGAACAG	C	ACGGCAGCGGCGGCGGCGGCGGCGACGACGACCACCGTGTGGGCG	C
Geng 7623	japonica	Straw-white	Straw-white	Hap7	GAG	TC	…	C	ACGGCAGCGGCGGCGGCGGCGGCGACGACGACCACCGTGTGGGCG	C
Teqingxuanhui	indica	Straw-white	Straw-white	Hap7	GAG	TC	…	C	ACGGCAGCGGCGGCGGCGGCGGCGACGACGACCACCGTGTGGGCG	C
Xianghui91269	indica	Straw-white	Straw-white	Hap7	GAG	TC	…	C	ACGGCAGCGGCGGCGGCGGCGGCGACGACGACCACCGTGTGGGCG	C
JWR 221	japonica	Straw-white	Straw-white	Hap7	GAG	TC	…	C	ACGGCAGCGGCGGCGGCGGCGGCGACGACGACCACCGTGTGGGCG	C
Guangluai 4	indica	Straw-white	Straw-white	Hap7	GAG	TC	…	C	ACGGCAGCGGCGGCGGCGGCGGCGACGACGACCACCGTGTGGGCG	C
Liusha 1	indica	Straw-white	Straw-white	Hap7	GAG	TC	…	C	ACGGCAGCGGCGGCGGCGGCGGCGACGACGACCACCGTGTGGGCG	C
Chenwan 3	japonica	Straw-white	Straw-white	Hap7	GAG	TC	…	C	ACGGCAGCGGCGGCGGCGGCGGCGACGACGACCACCGTGTGGGCG	C
Nangjing 11	indica	Straw-white	Straw-white	Hap7	GAG	TC	…	C	ACGGCAGCGGCGGCGGCGGCGGCGACGACGACCACCGTGTGGGCG	C
Chengduai 3	indica	Straw-white	Straw-white	Hap7	GAG	TC	…	C	ACGGCAGCGGCGGCGGCGGCGGCGACGACGACCACCGTGTGGGCG	C
Guichao 2	indica	Straw-white	Straw-white	Hap7	GAG	TC	…	C	ACGGCAGCGGCGGCGGCGGCGGCGACGACGACCACCGTGTGGGCG	C
Guangluai 15-1	indica	Straw-white	Straw-white	Hap7	GAG	TC	…	C	ACGGCAGCGGCGGCGGCGGCGGCGACGACGACCACCGTGTGGGCG	C
Hongwan 1	indica	Straw-white	Straw-white	Hap7	GAG	TC	…	C	ACGGCAGCGGCGGCGGCGGCGGCGACGACGACCACCGTGTGGGCG	C
Xiangwandao 1	indica	Straw-white	Straw-white	Hap7	GAG	TC	…	C	ACGGCAGCGGCGGCGGCGGCGGCGACGACGACCACCGTGTGGGCG	C
Nantehao	indica	Straw-white	Straw-white	Hap7	GAG	TC	…	C	ACGGCAGCGGCGGCGGCGGCGGCGACGACGACCACCGTGTGGGCG	C
Yangdao 2	indica	Straw-white	Straw-white	Hap7	GAG	TC	…	C	ACGGCAGCGGCGGCGGCGGCGGCGACGACGACCACCGTGTGGGCG	C
Luke 3	indica	Straw-white	Straw-white	Hap7	GAG	TC	…	C	ACGGCAGCGGCGGCGGCGGCGGCGACGACGACCACCGTGTGGGCG	C
Aituogu 151	indica	Straw-white	Straw-white	Hap7	GAG	TC	…	C	ACGGCAGCGGCGGCGGCGGCGGCGACGACGACCACCGTGTGGGCG	C
Huangsiguizhan	indica	Straw-white	Straw-white	Hap7	GAG	TC	…	C	ACGGCAGCGGCGGCGGCGGCGGCGACGACGACCACCGTGTGGGCG	C
Zaoshuxiangheimi	indica	Straw-white	Straw-white	Hap7	GAG	TC	…	C	ACGGCAGCGGCGGCGGCGGCGGCGACGACGACCACCGTGTGGGCG	C
Momi	indica	Straw-white	Straw-white	Hap7	GAG	TC	…	C	ACGGCAGCGGCGGCGGCGGCGGCGACGACGACCACCGTGTGGGCG	C
Jinyou 1	indica	Straw-white	Straw-white	Hap7	GAG	TC	…	C	ACGGCAGCGGCGGCGGCGGCGGCGACGACGACCACCGTGTGGGCG	C
Xiangzaoxian 7	indica	Straw-white	Straw-white	Hap7	GAG	TC	…	C	ACGGCAGCGGCGGCGGCGGCGGCGACGACGACCACCGTGTGGGCG	C
Zaoxian 240	indica	Straw-white	Straw-white	Hap7	GAG	TC	…	C	ACGGCAGCGGCGGCGGCGGCGGCGACGACGACCACCGTGTGGGCG	C
Dangyu 5	japonica	Straw-white	Straw-white	Hap7	GAG	TC	…	C	ACGGCAGCGGCGGCGGCGGCGGCGACGACGACCACCGTGTGGGCG	C
Chengnongshuijing	indica	Straw-white	Straw-white	Hap7	GAG	TC	…	C	ACGGCAGCGGCGGCGGCGGCGGCGACGACGACCACCGTGTGGGCG	C
Qiuqianbai	indica	Purple	Purple	Hap3	GAG	TC	ACTGGAACAG	C	ACGGCAGCGGCGGCGGCGGCGGCGACGACGACCACCGTGTGGGCG	T
Yanshuichi	indica	Purple	Purple	Hap2	GAG	TC	ACTGGAACAG	C	ACGGCAGCGGCGGCGGCGGCGGCGACGACGACCACCGTGTGGGCG	C
Xishi 15	japonica	Brown	Straw-white	Hap2	GAG	TC	ACTGGAACAG	C	ACGGCAGCGGCGGCGGCGGCGGCGACGACGACCACCGTGTGGGCG	C
Meihuanuo	indica	Purple	Purple	Hap3	GAG	TC	ACTGGAACAG	C	ACGGCAGCGGCGGCGGCGGCGGCGACGACGACCACCGTGTGGGCG	T
Haoxiang	indica	Brown	Straw-white	Hap3	GAG	TC	ACTGGAACAG	C	ACGGCAGCGGCGGCGGCGGCGGCGACGACGACCACCGTGTGGGCG	T
Haohuangla	indica	Purple	Purple	Hap3	GAG	TC	ACTGGAACAG	C	ACGGCAGCGGCGGCGGCGGCGGCGACGACGACCACCGTGTGGGCG	T
Zaoshunonghu 6B	japonica	Purple	Purple	Hap2	GAG	TC	ACTGGAACAG	C	ACGGCAGCGGCGGCGGCGGCGGCGACGACGACCACCGTGTGGGCG	C
Erjiunan1	indica	Purple	Purple	Hap3	GAG	TC	ACTGGAACAG	C	ACGGCAGCGGCGGCGGCGGCGGCGACGACGACCACCGTGTGGGCG	T

## Sheet: OsDFR
Table S6. Haplotype analysis of OsC1 and OsDFR in 176 natural rice accessions.
Sheet 2 Haplotype analysis of OsDFR in 176 natural rice accessions.
Accessions	Group	Color		Position	7	164	224	301	547	946	998
		Apiculus	Stigma	A.A.Sub	E/Stop	Stop/S	A75V	V101I	G183R	A316T	P333Q
Nipponbare	japonica	Straw-white	Straw-white	Hap1	G	A	C	G	G	G	C
Funingzipigengzi	japonica	Purple	Purple	Hap2	G	C	G	A	A	A	C
Longhuamaohulu	japonica	Purple	Purple	Hap2	G	C	G	A	A	A	C
Gaoyangdiandaodahongmang	japonica	Purple	Purple	Hap3	G	C	C	G	G	G	C
Zhonglouyihao 1	japonica	Purple	Purple	Hap3	G	C	C	G	G	G	C
Xingguo	japonica	Purple	Purple	Hap2	G	C	C	A	A	A	C
Liushizao	indica	Purple	Purple	Hap4	G	C	C	A	G	G	C
Feidongtangdao	japonica	Purple	Purple	Hap3	G	C	C	G	G	G	C
Qimei	indica	Purple	Purple	Hap4	G	C	C	A	G	G	C
Xuanenchangtanqingnian	indica	Purple	Purple	Hap4	G	C	C	A	G	G	C
Xibainian	japonica	Purple	Purple	Hap4	G	C	C	A	G	G	C
Shangujiu	japonica	Brown	Straw-white	Hap5	G	A	C	A	A	G	C
Biwusheng	indica	Purple	Purple	Hap4	G	C	C	A	G	G	C
Magunuo	japonica	Brown	Straw-white	Hap1	G	A	C	G	G	G	C
LimingB	japonica	Purple	Purple	Hap2	G	C	C	A	A	A	C
Guihuanghuang	japonica	Purple	Purple	Hap2	G	C	C	A	A	A	C
Sugeng 2	japonica	Brown	Straw-white	Hap1	G	A	C	G	G	G	C
Aizizhan	indica	Purple	Purple	Hap4	G	C	C	A	G	G	C
Muguanuo	japonica	Purple	Purple	Hap4	G	C	C	A	G	G	C
Haomake (K)	japonica	Brown	Straw-white	Hap6	G	A	C	A	G	G	C
Mubanggu	japonica	Purple	Purple	Hap2	G	C	C	A	A	A	C
Qingke	indica	Purple	Purple	Hap4	G	C	C	A	G	G	C
Wuzuihonggu	indica	Purple	Purple	Hap4	G	C	C	A	G	G	C
Zegu	japonica	Purple	Purple	Hap4	G	C	C	A	G	G	C
Hongkezhenuo	japonica	Brown	Straw-white	Hap1	G	A	C	G	G	G	C
Zimangfeienuo	japonica	Brown	Straw-white	Hap1	G	A	C	G	G	G	C
Xiaobaimi	indica	Purple	Purple	Hap4	G	C	C	A	G	G	C
Maguzi	japonica	Brown	Straw-white	Hap1	G	A	C	G	G	G	C
Laohongdao	japonica	Purple	Purple	Hap4	G	C	C	A	G	G	C
Putaohhuang	japonica	Purple	Purple	Hap4	G	C	C	A	G	G	C
ZhuzhenB	indica	Purple	Purple	Hap4	G	C	C	A	G	G	C
L 301 B	indica	Purple	Purple	Hap4	G	C	C	A	G	G	C
Jintenan 43B	indica	Purple	Purple	Hap4	G	C	C	A	G	G	C
Zhenshan 97	indica	Purple	Purple	Hap4	G	C	C	A	G	G	C
XiangaiB	indica	Purple	Purple	Hap4	G	C	C	A	G	G	C
Jiangnongzao 1B	indica	Purple	Purple	Hap4	G	C	C	A	G	G	C
Baoxie 7B	indica	Purple	Purple	Hap4	G	C	C	A	G	G	C
Aijiaonante	indica	Brown	Straw-white	Hap4	G	C	C	A	G	G	C
Aimakang	indica	Purple	Purple	Hap4	G	C	C	A	G	G	C
Xiangaizao 10	indica	Purple	Purple	Hap4	G	C	C	A	G	G	C
Shuiyuan 300 li	japonica	Straw-white	Straw-white	Hap1	G	A	C	G	G	G	C
Yelicanghua	japonica	Straw-white	Straw-white	Hap1	G	A	C	G	G	G	C
Dandongludao	japonica	Brown	Straw-white	Hap7	T	C	C	A	A	A	C
Laoguangtou83	japonica	Purple	Purple	Hap2	G	C	C	A	A	A	C
Muxiqiu	japonica	Straw-white	Straw-white	Hap1	G	A	C	G	G	G	C
Laohuzhong	japonica	Straw-white	Straw-white	Hap1	G	A	C	G	G	G	C
Youmangzaogeng	japonica	Straw-white	Straw-white	Hap7	T	C	C	A	A	A	C
Huangkezaoerri	japonica	Straw-white	Straw-white	Hap1	G	A	C	G	G	G	C
Leihuozhan	indica	Straw-white	Straw-white	Hap4	G	C	C	A	G	G	C
Jinaibai	indica	Straw-white	Straw-white	Hap4	G	C	C	A	G	G	C
Aihechi	indica	Straw-white	Straw-white	Hap4	G	C	C	A	G	G	C
Hongmisandanbai	indica	Straw-white	Straw-white	Hap2	G	C	C	A	A	A	C
Jinbaoyin	japonica	Straw-white	Straw-white	Hap4	G	C	C	A	G	G	C
Yizhixiang	indica	Straw-white	Straw-white	Hap4	G	C	C	A	G	G	C
Chikenuo	indica	Brown	Straw-white	Hap1	G	A	C	G	G	G	C
Guangkexiangnuo	japonica	Brown	Straw-white	Hap1	G	A	C	G	G	G	C
Dongtingwanxian	indica	Straw-white	Straw-white	Hap4	G	C	C	A	G	G	C
Liuyenian	indica	Straw-white	Straw-white	Hap4	G	C	C	A	G	G	C
Xugunuo	japonica	Straw-white	Straw-white	Hap4	G	C	C	A	G	G	C
Hongqi 5	japonica	Brown	Straw-white	Hap1	G	A	C	G	G	G	C
Hanmadao	indica	Straw-white	Straw-white	Hap4	G	C	C	A	G	G	C
Haobuka	japonica	Straw-white	Straw-white	Hap4	G	C	C	A	G	G	C
Sanqishiluo	japonica	Straw-white	Straw-white	Hap4	G	C	C	A	G	G	C
Qitoubaigu	japonica	Straw-white	Straw-white	Hap8	G	C	T	A	G	G	A
Xianggu	japonica	Straw-white	Straw-white	Hap4	G	C	C	A	G	G	C
Wuzidui	japonica	Brown	Straw-white	Hap1	G	A	C	G	G	G	C
Laozaogu	indica	Brown	Straw-white	Hap9	G	A	C	A	A	A	C
Lengbinggu	japonica	Brown	Straw-white	Hap1	G	A	C	G	G	G	C
Lengshuinuo	japonica	Straw-white	Straw-white	Hap1	G	A	C	G	G	G	C
Lamujai	japonica	Purple	Purple	Hap3	G	C	C	G	G	G	C
Qitougu	indica	Straw-white	Straw-white	Hap10	G	A	T	A	G	G	A
Yuyannuo	japonica	Straw-white	Straw-white	Hap1	G	A	C	G	G	G	C
Huangpinuo	japonica	Purple	Purple	Hap11	G	C	C	G	A	A	C
Mowangguneiza	japonica	Straw-white	Straw-white	Hap4	G	C	C	A	G	G	C
Nangaogu	indica	Straw-white	Straw-white	Hap4	G	C	C	A	G	G	C
Jinzhinuo	indica	Straw-white	Straw-white	Hap8	G	C	T	A	G	G	A
Jixuenuo	japonica	Straw-white	Straw-white	Hap4	G	C	C	A	G	G	C
Banjiemang	japonica	Straw-white	Straw-white	Hap4	G	C	C	A	G	G	C
Baibaili	japonica	Straw-white	Straw-white	Hap1	G	A	C	G	G	G	C
Ximaxian	indica	Straw-white	Straw-white	Hap1	G	A	C	G	G	G	C
Beizinuo	japonica	Straw-white	Straw-white	Hap4	G	C	C	A	G	G	C
Xiangnuo	japonica	Brown	Straw-white	Hap1	G	A	C	G	G	G	C
Taichun65/Taichun HR539	japonica	Brown	Straw-white	Hap1	G	A	C	G	G	G	C
IR 661-1	indica	Straw-white	Straw-white	Hap4	G	C	C	A	G	G	C
Shufeng 101	indica	Straw-white	Straw-white	Hap4	G	C	C	A	G	G	C
Heigeng 2	japonica	Brown	Straw-white	Hap6	G	A	C	A	G	G	C
Baoxuan 21	indica	Straw-white	Straw-white	Hap1	G	A	C	G	G	G	C
Xiushui 115	japonica	Brown	Straw-white	Hap1	G	A	C	G	G	G	C
Geng 87-304	japonica	Straw-white	Straw-white	Hap1	G	A	C	G	G	G	C
Zhenshan 232	indica	Straw-white	Straw-white	Hap4	G	C	C	A	G	G	C
Zhengdao 5	japonica	Straw-white	Straw-white	Hap7	T	C	C	A	A	A	C
Baigedao	japonica	Straw-white	Straw-white	Hap3	G	C	C	G	G	G	C
Tieganwu	japonica	Straw-white	Straw-white	Hap4	G	C	C	A	G	G	C
Jiefangxian	indica	Straw-white	Straw-white	Hap4	G	C	C	A	G	G	C
Sanbaili	indica	Straw-white	Straw-white	Hap4	G	C	C	A	G	G	C
Taishannuo	indica	Straw-white	Straw-white	Hap4	G	C	C	A	G	G	C
Aimi	indica	Straw-white	Straw-white	Hap4	G	C	C	A	G	G	C
Minbeiwanxian	indica	Straw-white	Straw-white	Hap4	G	C	C	A	G	G	C
Lucaihao	indica	Straw-white	Straw-white	Hap4	G	C	C	A	G	G	C
Wukezhan	indica	Straw-white	Straw-white	Hap4	G	C	C	A	G	G	C
Shuyazhan	indica	Straw-white	Straw-white	Hap4	G	C	C	A	G	G	C
Simiao	indica	Straw-white	Straw-white	Hap4	G	C	C	A	G	G	C
Nanxiongzaoyouzhan	indica	Straw-white	Straw-white	Hap8	G	C	T	A	G	G	A
Baikehualuo	indica	Straw-white	Straw-white	Hap4	G	C	C	A	G	G	C
Sancunli	japonica	Straw-white	Straw-white	Hap4	G	C	C	A	G	G	C
Honggenghangu	japonica	Straw-white	Straw-white	Hap4	G	C	C	A	G	G	C
Hongainuo	indica	Straw-white	Straw-white	Hap4	G	C	C	A	G	G	C
Qiyuexian	indica	Straw-white	Straw-white	Hap4	G	C	C	A	G	G	C
Bawanggeng 1	japonica	Straw-white	Straw-white	Hap4	G	C	C	A	G	G	C
Aijiaozao	indica	Straw-white	Straw-white	Hap4	G	C	C	A	G	G	C
Wanlixian	indica	Straw-white	Straw-white	Hap4	G	C	C	A	G	G	C
Zhongnong 4	indica	Purple	Purple	Hap8	G	C	T	A	G	G	A
Sankecun	indica	Straw-white	Straw-white	Hap4	G	C	C	A	G	G	C
Wenxiangnuo	indica	Straw-white	Straw-white	Hap4	G	C	C	A	G	G	C
Zimi	japonica	Straw-white	Straw-white	Hap4	G	C	C	A	G	G	C
Xiaohongu	japonica	Straw-white	Straw-white	Hap4	G	C	C	A	G	G	C
Haobayong 1	japonica	Straw-white	Straw-white	Hap4	G	C	C	A	G	G	C
Gongju 73	japonica	Straw-white	Straw-white	Hap4	G	C	C	A	G	G	C
Zinuo	indica	Straw-white	Straw-white	Hap8	G	C	T	A	G	G	A
Haolai	indica	Straw-white	Straw-white	Hap8	G	C	T	A	G	G	A
Fanhaopi	indica	Straw-white	Straw-white	Hap4	G	C	C	A	G	G	C
Niankenuo	indica	Brown	Straw-white	Hap1	G	A	C	G	G	G	C
Maweinian	indica	Straw-white	Straw-white	Hap4	G	C	C	A	G	G	C
Younian	japonica	Straw-white	Straw-white	Hap8	G	C	T	A	G	G	A
Guituibaihe	japonica	Straw-white	Straw-white	Hap2	G	C	C	A	A	A	C
Yangkenuo	indica	Brown	Straw-white	Hap1	G	A	C	G	G	G	C
Heimangdao	japonica	Brown	Straw-white	Hap1	G	A	C	G	G	G	C
Taichunzailai 1/Taichun65	indica	Straw-white	Straw-white	Hap4	G	C	C	A	G	G	C
Taizhongxianxuan 220	indica	Straw-white	Straw-white	Hap4	G	C	C	A	G	G	C
Menjiagao 1	japonica	Straw-white	Straw-white	Hap4	G	C	C	A	G	G	C
Menjiading 2	indica	Straw-white	Straw-white	Hap4	G	C	C	A	G	G	C
Baoerfu	indica	Straw-white	Straw-white	Hap4	G	C	C	A	G	G	C
JinnanteB	indica	Straw-white	Straw-white	Hap4	G	C	C	A	G	G	C
Chaoyang 1B	indica	Straw-white	Straw-white	Hap4	G	C	C	A	G	G	C
Qingsiai 16B	indica	Straw-white	Straw-white	Hap4	G	C	C	A	G	G	C
JinghuB	japonica	Straw-white	Straw-white	Hap4	G	C	C	A	G	G	C
Baoxie 123B	indica	Straw-white	Straw-white	Hap8	G	C	T	A	G	G	A
80B	indica	Straw-white	Straw-white	Hap4	G	C	C	A	G	G	C
Ggenshan97B	japonica	Straw-white	Straw-white	Hap4	G	C	C	A	G	G	C
88B	indica	Straw-white	Straw-white	Hap4	G	C	C	A	G	G	C
Gu154	indica	Straw-white	Straw-white	Hap4	G	C	C	A	G	G	C
Gui 630	indica	Straw-white	Straw-white	Hap4	G	C	C	A	G	G	C
PeiC 122	japonica	Straw-white	Straw-white	Hap4	G	C	C	A	G	G	C
Geng 7623	japonica	Straw-white	Straw-white	Hap4	G	C	C	A	G	G	C
Teqingxuanhui	indica	Straw-white	Straw-white	Hap4	G	C	C	A	G	G	C
Xianghui91269	indica	Straw-white	Straw-white	Hap4	G	C	C	A	G	G	C
JWR 221	japonica	Straw-white	Straw-white	Hap4	G	C	C	A	G	G	C
Guangluai 4	indica	Straw-white	Straw-white	Hap4	G	C	C	A	G	G	C
Liusha 1	indica	Straw-white	Straw-white	Hap4	G	C	C	A	G	G	C
Chenwan 3	japonica	Straw-white	Straw-white	Hap4	G	C	C	A	G	G	C
Nangjing 11	indica	Straw-white	Straw-white	Hap4	G	C	C	A	G	G	C
Chengduai 3	indica	Straw-white	Straw-white	Hap4	G	C	C	A	G	G	C
Guichao 2	indica	Straw-white	Straw-white	Hap4	G	C	C	A	G	G	C
Guangluai 15-1	indica	Straw-white	Straw-white	Hap4	G	C	C	A	G	G	C
Hongwan 1	indica	Straw-white	Straw-white	Hap4	G	C	C	A	G	G	C
Xiangwandao 1	indica	Straw-white	Straw-white	Hap4	G	C	C	A	G	G	C
Nantehao	indica	Straw-white	Straw-white	Hap12	G	C	T	A	G	G	C
Yangdao 2	indica	Straw-white	Straw-white	Hap4	G	C	C	A	G	G	C
Luke 3	indica	Straw-white	Straw-white	Hap4	G	C	C	A	G	G	C
Aituogu 151	indica	Straw-white	Straw-white	Hap4	G	C	C	A	G	G	C
Huangsiguizhan	indica	Straw-white	Straw-white	Hap4	G	C	C	A	G	G	C
Zaoshuxiangheimi	indica	Straw-white	Straw-white	Hap4	G	C	C	A	G	G	C
Momi	indica	Straw-white	Straw-white	Hap4	G	C	C	A	G	G	C
Jinyou 1	indica	Straw-white	Straw-white	Hap4	G	C	C	A	G	G	C
Xiangzaoxian 7	indica	Straw-white	Straw-white	Hap4	G	C	C	A	G	G	C
Zaoxian 240	indica	Straw-white	Straw-white	Hap4	G	C	C	A	G	G	C
Dangyu 5	japonica	Straw-white	Straw-white	Hap4	G	C	C	A	G	G	C
Chengnongshuijing	indica	Straw-white	Straw-white	Hap4	G	C	C	A	G	G	C
Qiuqianbai	indica	Purple	Purple	Hap4	G	C	C	A	G	G	C
Yanshuichi	indica	Purple	Purple	Hap4	G	C	C	A	G	G	C
Xishi 15	japonica	Brown	Straw-white	Hap1	G	A	C	G	G	G	C
Meihuanuo	indica	Purple	Purple	Hap4	G	C	C	A	G	G	C
Haoxiang	indica	Brown	Straw-white	Hap4	G	C	C	A	G	G	C
Haohuangla	indica	Purple	Purple	Hap4	G	C	C	A	G	G	C
Zaoshunonghu 6B	japonica	Purple	Purple	Hap4	G	C	C	A	G	G	C
Erjiunan1	indica	Purple	Purple	Hap13	G	C	C	A	G	G	A
