# Supplementary material for: Determinant Factors and Regulatory Systems for Anthocyanin Biosynthesis in Rice Apiculi and Stigmas
Source: Rice (N Y). 2021 Apr 21;14:37. doi: 10.1186/s12284-021-00480-1 (PMC8060382; doi:10.1186/s12284-021-00480-1)
Supplement: Supplementary file 19 — Additional file 19: Table S7. Summary of the OsC1, OsDFR, OsPa and OsPs haplotypes in 176 natural rice accessions. [file 12284_2021_480_MOESM19_ESM.xlsx]

## Sheet: Sheet1
Table S7 Summary of the OsC1, OsDFR, OsPa and OsPs haplotypes in 176 natural rice accessions.
Accessions	Group	Color		Haplotype and genotype
		Apiculi	Stigma	OsPa		OsPs		OsC1		OsDFR
Nipponbare	japonica	Straw-white	Straw-white	Hap1	OsPa	Hap1	OsPs	Hap1	osc1	Hap1	osdfr
Funingzipigengzi	japonica	Purple	Purple	Hap1	OsPa	Hap1	OsPs	Hap2	OsC1	Hap2	OsDFR
Longhuamaohulu	japonica	Purple	Purple	Hap1	OsPa	Hap1	OsPs	Hap2	OsC1	Hap2	OsDFR
Gaoyangdiandaodahongmang	japonica	Purple	Purple	Hap1	OsPa	Hap2	OsPs	Hap2	OsC1	Hap3	OsDFR
Zhonglouyihao 1	japonica	Purple	Purple	Hap1	OsPa	Hap1	OsPs	Hap2	OsC1	Hap3	OsDFR
Xingguo	japonica	Purple	Purple	Hap1	OsPa	Hap1	OsPs	Hap2	OsC1	Hap2	OsDFR
Liushizao	indica	Purple	Purple	Hap1	OsPa	Hap6	OsPs	Hap3	OsC1	Hap4	OsDFR
Feidongtangdao	japonica	Purple	Purple	Hap1	OsPa	Hap1	OsPs	Hap2	OsC1	Hap3	OsDFR
Qimei	indica	Purple	Purple	Hap2	OsPa	Hap3	OsPs	Hap3	OsC1	Hap4	OsDFR
Xuanenchangtanqingnian	indica	Purple	Purple	Hap2	OsPa	Hap3	OsPs	Hap3	OsC1	Hap4	OsDFR
Xibainian	japonica	Purple	Purple	Hap3	OsPa	Hap4	OsPs	Hap3	OsC1	Hap4	OsDFR
Shangujiu	japonica	Brown	Straw-white	Hap1	OsPa	Hap5	OsPs	Hap2	OsC1	Hap5	osdfr
Biwusheng	indica	Purple	Purple	Hap2	OsPa	Hap3	OsPs	Hap3	OsC1	Hap4	OsDFR
Magunuo	japonica	Brown	Straw-white	Hap1	OsPa	Hap5	OsPs	Hap2	OsC1	Hap1	osdfr
LimingB	japonica	Purple	Purple	Hap1	OsPa	Hap1	OsPs	Hap4	OsC1	Hap2	OsDFR
Guihuanghuang	japonica	Purple	Purple	Hap1	OsPa	Hap6	OsPs	Hap2	OsC1	Hap2	OsDFR
Sugeng 2	japonica	Brown	Straw-white	Hap1	OsPa	Hap2	OsPs	Hap2	OsC1	Hap1	osdfr
Aizizhan	indica	Purple	Purple	Hap2	OsPa	Hap3	OsPs	Hap3	OsC1	Hap4	OsDFR
Muguanuo	japonica	Purple	Purple	Hap4	OsPa	Hap3	OsPs	Hap2	OsC1	Hap4	OsDFR
Haomake (K)	japonica	Brown	Straw-white	Hap5	OsPa	Hap6	OsPs	Hap2	OsC1	Hap6	osdfr
Mubanggu	japonica	Purple	Purple	Hap1	OsPa	Hap5	OsPs	Hap2	OsC1	Hap2	OsDFR
Qingke	indica	Purple	Purple	Hap2	OsPa	Hap3	OsPs	Hap2	OsC1	Hap4	OsDFR
Wuzuihonggu	indica	Purple	Purple	Hap2	OsPa	Hap3	OsPs	Hap3	OsC1	Hap4	OsDFR
Zegu	japonica	Purple	Purple	Hap2	OsPa	Hap3	OsPs	Hap3	OsC1	Hap4	OsDFR
Hongkezhenuo	Japonica	Brown	Straw-white	Hap1	OsPa	Hap5	OsPs	Hap2	OsC1	Hap1	osdfr
Zimangfeienuo	japonica	Brown	Straw-white	Hap1	OsPa	Hap5	OsPs	Hap2	OsC1	Hap1	osdfr
Xiaobaimi	indica	Purple	Purple	Hap2	OsPa	Hap3	OsPs	Hap3	OsC1	Hap4	OsDFR
Maguzi	japonica	Brown	Straw-white	Hap1	OsPa	Hap7	OsPs	Hap2	OsC1	Hap1	osdfr
Laohongdao	japonica	Purple	Purple	Hap1	OsPa	Hap6	OsPs	Hap3	OsC1	Hap4	OsDFR
Putaohhuang	japonica	Purple	Purple	Hap4	OsPa	Hap8	OsPs	Hap3	OsC1	Hap4	OsDFR
ZhuzhenB	indica	Purple	Purple	Hap1	OsPa	Hap6	OsPs	Hap3	OsC1	Hap4	OsDFR
L 301 B	indica	Purple	Purple	Hap2	OsPa	Hap3	OsPs	Hap3	OsC1	Hap4	OsDFR
Jintenan 43B	indica	Purple	Purple	Hap1	OsPa	Hap6	OsPs	Hap3	OsC1	Hap4	OsDFR
Zhenshan 97	indica	Purple	Purple	Hap2	OsPa	Hap3	OsPs	Hap3	OsC1	Hap4	OsDFR
XiangaiB	indica	Purple	Purple	Hap6	OsPa	Hap9	OsPs	Hap3	OsC1	Hap4	OsDFR
Jiangnongzao 1B	indica	Purple	Purple	Hap7	OsPa	Hap3	OsPs	Hap2	OsC1	Hap4	OsDFR
Baoxie 7B	indica	Purple	Purple	Hap6	OsPa	Hap9	OsPs	Hap2	OsC1	Hap4	OsDFR
Aijiaonante	indica	Purple	Straw-white	Hap1	OsPa	Hap10	osps	Hap3	OsC1	Hap4	OsDFR
Aimakang	indica	Purple	Purple	Hap2	OsPa	Hap3	OsPs	Hap3	OsC1	Hap4	OsDFR
Xiangaizao 10	indica	Purple	Purple	Hap2	OsPa	Hap3	OsPs	Hap3	OsC1	Hap4	OsDFR
Shuiyuan 300 li	japonica	Straw-white	Straw-white	Hap1	OsPa	Hap1	OsPs	Hap5	osc1	Hap1	osdfr
Yelicanghua	japonica	Straw-white	Straw-white	Hap1	OsPa	Hap1	OsPs	Hap6	osc1	Hap1	osdfr
Dandongludao	japonica	Brown	Straw-white	Hap1	OsPa	Hap1	OsPs	Hap2	OsC1	Hap7	osdfr
Laoguangtou83	japonica	Purple	Purple	Hap1	OsPa	Hap1	OsPs	Hap2	OsC1	Hap2	OsDFR
Muxiqiu	japonica	Straw-white	Straw-white	Hap1	OsPa	Hap5	OsPs	Hap6	osc1	Hap1	osdfr
Laohuzhong	japonica	Straw-white	Straw-white	Hap1	OsPa	Hap11	OsPs	Hap6	osc1	Hap1	osdfr
Youmangzaogeng	japonica	Straw-white	Straw-white	Hap1	OsPa	Hap1	OsPs	Hap5	osc1	Hap7	osdfr
Huangkezaoerri	japonica	Straw-white	Straw-white	Hap1	OsPa	Hap5	OsPs	Hap6	osc1	Hap1	osdfr
Leihuozhan	indica	Straw-white	Straw-white	Hap2	OsPa	Hap3	OsPs	Hap7	osc1	Hap4	OsDFR
Jinaibai	indica	Straw-white	Straw-white	Hap2	OsPa	Hap3	OsPs	Hap7	osc1	Hap4	OsDFR
Aihechi	indica	Straw-white	Straw-white	Hap2	OsPa	Hap3	OsPs	Hap7	osc1	Hap4	OsDFR
Hongmisandanbai	indica	Straw-white	Straw-white	Hap1	OsPa	Hap5	OsPs	Hap6	osc1	Hap2	OsDFR
Jinbaoyin	japonica	Straw-white	Straw-white	Hap2	OsPa	Hap3	OsPs	Hap7	osc1	Hap4	OsDFR
Yizhixiang	indica	Straw-white	Straw-white	Hap2	OsPa	Hap3	OsPs	Hap7	osc1	Hap4	OsDFR
Chikenuo	indica	Brown	Straw-white	Hap1	OsPa	Hap5	OsPs	Hap2	OsC1	Hap1	osdfr
Guangkexiangnuo	japonica	Brown	Straw-white	Hap1	OsPa	Hap5	OsPs	Hap2	OsC1	Hap1	osdfr
Dongtingwanxian	indica	Straw-white	Straw-white	Hap2	OsPa	Hap3	OsPs	Hap7	osc1	Hap4	OsDFR
Liuyenian	indica	Straw-white	Straw-white	Hap2	OsPa	Hap3	OsPs	Hap7	osc1	Hap4	OsDFR
Xugunuo	japonica	Straw-white	Straw-white	Hap1	OsPa	Hap12	OsPs	Hap7	osc1	Hap4	OsDFR
Hongqi 5	japonica	Brown	Straw-white	Hap1	OsPa	Hap5	OsPs	Hap2	OsC1	Hap1	osdfr
Hanmadao	indica	Straw-white	Straw-white	Hap1	OsPa	Hap5	OsPs	Hap7	osc1	Hap4	OsDFR
Haobuka	japonica	Straw-white	Straw-white	Hap2	OsPa	Hap3	OsPs	Hap7	osc1	Hap4	OsDFR
Sanqishiluo	japonica	Straw-white	Straw-white	Hap2	OsPa	Hap4	OsPs	Hap7	osc1	Hap4	OsDFR
Qitoubaigu	japonica	Straw-white	Straw-white	Hap2	OsPa	Hap3	OsPs	Hap7	osc1	Hap8	OsDFR
Xianggu	japonica	Straw-white	Straw-white	Hap2	OsPa	Hap3	OsPs	Hap7	osc1	Hap4	OsDFR
Wuzidui	japonica	Brown	Straw-white	Hap1	OsPa	Hap5	OsPs	Hap2	OsC1	Hap1	osdfr
Laozaogu	indica	Brown	Straw-white	Hap1	OsPa	Hap13	OsPs	Hap4	OsC1	Hap9	osdfr
Lengbinggu	japonica	Brown	Straw-white	Hap1	OsPa	Hap5	OsPs	Hap2	OsC1	Hap1	osdfr
Lengshuinuo	japonica	Straw-white	Straw-white	Hap1	OsPa	Hap5	OsPs	Hap6	osc1	Hap1	osdfr
Lamujai	japonica	Purple	Purple	Hap1	OsPa	Hap5	OsPs	Hap2	OsC1	Hap3	OsDFR
Qitougu	indica	Straw-white	Straw-white	Hap1	OsPa	Hap6	OsPs	Hap7	osc1	Hap10	osdfr
Yuyannuo	japonica	Straw-white	Straw-white	Hap1	OsPa	Hap5	OsPs	Hap6	osc1	Hap1	osdfr
Huangpinuo	japonica	Purple	Purple	Hap1	OsPa	Hap6	OsPs	Hap2	OsC1	Hap11	OsDFR
Mowangguneiza	japonica	Straw-white	Straw-white	Hap2	OsPa	Hap3	OsPs	Hap7	osc1	Hap4	OsDFR
Nangaogu	indica	Straw-white	Straw-white	Hap2	OsPa	Hap3	OsPs	Hap7	osc1	Hap4	OsDFR
Jinzhinuo	indica	Straw-white	Straw-white	Hap1	OsPa	Hap10	osps	Hap7	osc1	Hap8	OsDFR
Jixuenuo	japonica	Straw-white	Straw-white	Hap2	OsPa	Hap3	OsPs	Hap7	osc1	Hap4	OsDFR
Banjiemang	japonica	Straw-white	Straw-white	Hap2	OsPa	Hap3	OsPs	Hap7	osc1	Hap4	OsDFR
Baibaili	japonica	Straw-white	Straw-white	Hap1	OsPa	Hap5	OsPs	Hap6	osc1	Hap1	osdfr
Ximaxian	indica	Straw-white	Straw-white	Hap1	OsPa	Hap5	OsPs	Hap6	osc1	Hap1	osdfr
Beizinuo	japonica	Straw-white	Straw-white	Hap2	OsPa	Hap3	OsPs	Hap7	osc1	Hap4	OsDFR
Xiangnuo	japonica	Brown	Straw-white	Hap1	OsPa	Hap5	OsPs	Hap2	OsC1	Hap1	osdfr
Taichun65/Taichun HR539	japonica	Brown	Straw-white	Hap1	OsPa	Hap1	OsPs	Hap4	OsC1	Hap1	osdfr
IR 661-1	indica	Straw-white	Straw-white	Hap2	OsPa	Hap3	OsPs	Hap7	osc1	Hap4	OsDFR
Shufeng 101	indica	Straw-white	Straw-white	Hap2	OsPa	Hap3	OsPs	Hap7	osc1	Hap4	OsDFR
Heigeng 2	japonica	Brown	Straw-white	Hap1	OsPa	Hap14	OsPs	Hap3	OsC1	Hap6	osdfr
Baoxuan 21	indica	Straw-white	Straw-white	Hap1	OsPa	Hap5	OsPs	Hap6	osc1	Hap1	osdfr
Xiushui 115	japonica	Brown	Straw-white	Hap8	OsPa	Hap1	OsPs	Hap2	OsC1	Hap1	osdfr
Geng 87-304	japonica	Straw-white	Straw-white	Hap1	OsPa	Hap2	OsPs	Hap7	osc1	Hap1	osdfr
Zhenshan 232	indica	Straw-white	Straw-white	Hap2	OsPa	Hap3	OsPs	Hap7	osc1	Hap4	OsDFR
Zhengdao 5	japonica	Straw-white	Straw-white	Hap1	OsPa	Hap1	OsPs	HAP5	osc1	Hap7	osdfr
Baigedao	japonica	Straw-white	Straw-white	Hap9	OsPa	Hap9	OsPs	Hap7	osc1	Hap3	OsDFR
Tieganwu	japonica	Straw-white	Straw-white	Hap1	OsPa	Hap3	OsPs	Hap7	osc1	Hap4	OsDFR
Jiefangxian	indica	Straw-white	Straw-white	Hap2	OsPa	Hap3	OsPs	Hap7	osc1	Hap4	OsDFR
Sanbaili	indica	Straw-white	Straw-white	Hap2	OsPa	Hap3	OsPs	Hap7	osc1	Hap4	OsDFR
Taishannuo	indica	Straw-white	Straw-white	Hap2	OsPa	Hap3	OsPs	Hap7	osc1	Hap4	OsDFR
Aimi	indica	Straw-white	Straw-white	Hap2	OsPa	Hap3	OsPs	Hap7	osc1	Hap4	OsDFR
Minbeiwanxian	indica	Straw-white	Straw-white	Hap1	OsPa	Hap6	OsPs	Hap7	osc1	Hap4	OsDFR
Lucaihao	indica	Straw-white	Straw-white	Hap2	OsPa	Hap3	OsPs	Hap7	osc1	Hap4	OsDFR
Wukezhan	indica	Straw-white	Straw-white	Hap10	OsPa	Hap9	OsPs	Hap7	osc1	Hap4	OsDFR
Shuyazhan	indica	Straw-white	Straw-white	Hap2	OsPa	Hap3	OsPs	Hap7	osc1	Hap4	OsDFR
Simiao	indica	Straw-white	Straw-white	Hap2	OsPa	Hap3	OsPs	Hap7	osc1	Hap4	OsDFR
Nanxiongzaoyouzhan	indica	Straw-white	Straw-white	Hap1	OsPa	Hap6	OsPs	Hap7	osc1	Hap8	OsDFR
Baikehualuo	indica	Straw-white	Straw-white	Hap2	OsPa	Hap3	OsPs	Hap7	osc1	Hap4	OsDFR
Sancunli	japonica	Straw-white	Straw-white	Hap2	OsPa	Hap3	OsPs	Hap7	osc1	Hap4	OsDFR
Honggenghangu	japonica	Straw-white	Straw-white	Hap2	OsPa	Hap3	OsPs	Hap7	osc1	Hap4	OsDFR
Hongainuo	indica	Straw-white	Straw-white	Hap2	OsPa	Hap3	OsPs	Hap7	osc1	Hap4	OsDFR
Qiyuexian	indica	Straw-white	Straw-white	Hap2	OsPa	Hap3	OsPs	Hap7	osc1	Hap4	OsDFR
Bawanggeng 1	japonica	Straw-white	Straw-white	Hap2	OsPa	Hap3	OsPs	Hap7	osc1	Hap4	OsDFR
Aijiaozao	indica	Straw-white	Straw-white	Hap1	OsPa	Hap3	OsPs	Hap7	osc1	Hap4	OsDFR
Wanlixian	indica	Straw-white	Straw-white	Hap2	OsPa	Hap3	OsPs	Hap7	osc1	Hap4	OsDFR
Zhongnong 4	indica	Purple	Purple	Hap1	OsPa	Hap3	OsPs	Hap3	OsC1	Hap8	OsDFR
Sankecun	indica	Straw-white	Straw-white	Hap1	OsPa	Hap10	osps	Hap7	osc1	Hap4	OsDFR
Wenxiangnuo	indica	Straw-white	Straw-white	Hap2	OsPa	Hap3	OsPs	Hap7	osc1	Hap4	OsDFR
Zimi	japonica	Straw-white	Straw-white	Hap2	OsPa	Hap3	OsPs	Hap7	osc1	Hap4	OsDFR
Xiaohongu	japonica	Straw-white	Straw-white	Hap2	OsPa	Hap3	OsPs	Hap7	osc1	Hap4	OsDFR
Haobayong 1	japonica	Straw-white	Straw-white	Hap2	OsPa	Hap3	OsPs	Hap7	osc1	Hap4	OsDFR
Gongju 73	japonica	Straw-white	Straw-white	Hap2	OsPa	Hap3	OsPs	Hap7	osc1	Hap4	OsDFR
Zinuo	indica	Straw-white	Straw-white	Hap1	OsPa	Hap15	OsPs	Hap7	osc1	Hap8	OsDFR
Haolai	indica	Straw-white	Straw-white	Hap2	OsPa	Hap3	OsPs	Hap7	osc1	Hap8	OsDFR
Fanhaopi	indica	Straw-white	Straw-white	Hap2	OsPa	Hap9	OsPs	Hap7	osc1	Hap4	OsDFR
Niankenuo	indica	Brown	Straw-white	Hap1	OsPa	Hap5	OsPs	Hap2	OsC1	Hap1	osdfr
Maweinian	indica	Straw-white	Straw-white	Hap2	OsPa	Hap3	OsPs	Hap7	osc1	Hap4	OsDFR
Younian	japonica	Straw-white	Straw-white	Hap2	OsPa	Hap3	OsPs	Hap7	osc1	Hap8	OsDFR
Guituibaihe	japonica	Straw-white	Straw-white	Hap1	OsPa	Hap5	OsPs	Hap6	osc1	Hap2	OsDFR
Yangkenuo	indica	Brown	Straw-white	Hap1	OsPa	Hap5	OsPs	Hap2	OsC1	Hap1	osdfr
Heimangdao	japonica	Brown	Straw-white	Hap1	OsPa	Hap1	OsPs	Hap2	OsC1	Hap1	osdfr
Taichunzailai 1/Taichun65	indica	Straw-white	Straw-white	Hap1	OsPa	Hap6	OsPs	Hap7	osc1	Hap4	OsDFR
Taizhongxianxuan 220	indica	Straw-white	Straw-white	Hap6	OsPa	Hap9	OsPs	Hap7	osc1	Hap4	OsDFR
Menjiagao 1	japonica	Straw-white	Straw-white	Hap2	OsPa	Hap3	OsPs	Hap7	osc1	Hap4	OsDFR
Menjiading 2	indica	Straw-white	Straw-white	Hap2	OsPa	Hap3	OsPs	Hap7	osc1	Hap4	OsDFR
Baoerfu	indica	Straw-white	Straw-white	Hap1	OsPa	Hap2	OsPs	Hap7	osc1	Hap4	OsDFR
JinnanteB	indica	Straw-white	Straw-white	Hap2	OsPa	Hap3	OsPs	Hap7	osc1	Hap4	OsDFR
Chaoyang 1B	indica	Straw-white	Straw-white	Hap2	OsPa	Hap3	OsPs	Hap7	osc1	Hap4	OsDFR
Qingsiai 16B	indica	Straw-white	Straw-white	Hap2	OsPa	Hap3	OsPs	Hap7	osc1	Hap4	OsDFR
JinghuB	japonica	Straw-white	Straw-white	Hap2	OsPa	Hap3	OsPs	Hap7	osc1	Hap4	OsDFR
Baoxie 123B	indica	Straw-white	Straw-white	Hap6	OsPa	Hap16	OsPs	Hap7	osc1	Hap8	OsDFR
80B	indica	Straw-white	Straw-white	Hap2	OsPa	Hap3	OsPs	Hap7	osc1	Hap4	OsDFR
Ggenshan97B	japonica	Straw-white	Straw-white	Hap2	OsPa	Hap3	OsPs	Hap7	osc1	Hap4	OsDFR
88B	indica	Straw-white	Straw-white	Hap2	OsPa	Hap3	OsPs	Hap7	osc1	Hap4	OsDFR
Gu154	indica	Straw-white	Straw-white	Hap6	OsPa	Hap9	OsPs	Hap7	osc1	Hap4	OsDFR
Gui 630	indica	Straw-white	Straw-white	Hap2	OsPa	Hap3	OsPs	Hap7	osc1	Hap4	OsDFR
PeiC 122	japonica	Straw-white	Straw-white	Hap9	OsPa	Hap9	OsPs	Hap6	osc1	Hap4	OsDFR
Geng 7623	japonica	Straw-white	Straw-white	Hap2	OsPa	Hap3	OsPs	Hap7	osc1	Hap4	OsDFR
Teqingxuanhui	indica	Straw-white	Straw-white	Hap2	OsPa	Hap3	OsPs	Hap7	osc1	Hap4	OsDFR
Xianghui91269	indica	Straw-white	Straw-white	Hap2	OsPa	Hap3	OsPs	Hap7	osc1	Hap4	OsDFR
JWR 221	japonica	Straw-white	Straw-white	Hap6	OsPa	Hap9	OsPs	Hap7	osc1	Hap4	OsDFR
Guangluai 4	indica	Straw-white	Straw-white	Hap2	OsPa	Hap3	OsPs	Hap7	osc1	Hap4	OsDFR
Liusha 1	indica	Straw-white	Straw-white	Hap2	OsPa	Hap3	OsPs	Hap7	osc1	Hap4	OsDFR
Chenwan 3	japonica	Straw-white	Straw-white	Hap2	OsPa	Hap3	OsPs	Hap7	osc1	Hap4	OsDFR
Nangjing 11	indica	Straw-white	Straw-white	Hap2	OsPa	Hap3	OsPs	Hap7	osc1	Hap4	OsDFR
Chengduai 3	indica	Straw-white	Straw-white	Hap2	OsPa	Hap3	OsPs	Hap7	osc1	Hap4	OsDFR
Guichao 2	indica	Straw-white	Straw-white	Hap2	OsPa	Hap3	OsPs	Hap7	osc1	Hap4	OsDFR
Guangluai 15-1	indica	Straw-white	Straw-white	Hap2	OsPa	Hap3	OsPs	Hap7	osc1	Hap4	OsDFR
Hongwan 1	indica	Straw-white	Straw-white	Hap2	OsPa	Hap3	OsPs	Hap7	osc1	Hap4	OsDFR
Xiangwandao 1	indica	Straw-white	Straw-white	Hap6	OsPa	Hap9	OsPs	Hap7	osc1	Hap4	OsDFR
Nantehao	indica	Straw-white	Straw-white	Hap1	OsPa	Hap5	OsPs	Hap7	osc1	Hap12	OsDFR
Yangdao 2	indica	Straw-white	Straw-white	Hap11	OsPa	Hap9	OsPs	Hap7	osc1	Hap4	OsDFR
Luke 3	indica	Straw-white	Straw-white	Hap2	OsPa	Hap3	OsPs	Hap7	osc1	Hap4	OsDFR
Aituogu 151	indica	Straw-white	Straw-white	Hap2	OsPa	Hap3	OsPs	Hap7	osc1	Hap4	OsDFR
Huangsiguizhan	indica	Straw-white	Straw-white	Hap2	OsPa	Hap3	OsPs	Hap7	osc1	Hap4	OsDFR
Zaoshuxiangheimi	indica	Straw-white	Straw-white	Hap12	OsPa	Hap15	OsPs	Hap7	osc1	Hap4	OsDFR
Momi	indica	Straw-white	Straw-white	Hap1	OsPa	Hap15	OsPs	Hap7	osc1	Hap4	OsDFR
Jinyou 1	indica	Straw-white	Straw-white	Hap6	OsPa	Hap9	OsPs	Hap7	osc1	Hap4	OsDFR
Xiangzaoxian 7	indica	Straw-white	Straw-white	Hap2	OsPa	Hap3	OsPs	Hap7	osc1	Hap4	OsDFR
Zaoxian 240	indica	Straw-white	Straw-white	Hap2	OsPa	Hap3	OsPs	Hap7	osc1	Hap4	OsDFR
Dangyu 5	japonica	Straw-white	Straw-white	Hap6	OsPa	Hap9	OsPs	Hap7	osc1	Hap4	OsDFR
Chengnongshuijing	indica	Straw-white	Straw-white	Hap2	OsPa	Hap3	OsPs	Hap7	osc1	Hap4	OsDFR
Qiuqianbai	indica	Purple	Purple	Hap1	OsPa	Hap6	OsPs	Hap3	OsC1	Hap4	OsDFR
Yanshuichi	indica	Purple	Purple	Hap1	OsPa	Hap17	OsPs	Hap2	OsC1	Hap4	OsDFR
Xishi 15	japonica	Brown	Straw-white	Hap1	OsPa	Hap5	OsPs	Hap2	OsC1	Hap1	osdfr
Meihuanuo	indica	Purple	Purple	Hap2	OsPa	Hap3	OsPs	Hap3	OsC1	Hap4	OsDFR
Haoxiang	indica	Purple	Straw-white	Hap2	OsPa	Hap10	osps	Hap3	OsC1	Hap4	OsDFR
Haohuangla	indica	Purple	Purple	Hap2	OsPa	Hap3	OsPs	Hap3	OsC1	Hap4	OsDFR
Zaoshunonghu 6B	japonica	Purple	Purple	Hap13	OsPa	Hap9	OsPs	Hap2	OsC1	Hap4	OsDFR
Erjiunan1	indica	Purple	Purple	Hap1	OsPa	Hap3	OsPs	Hap3	OsC1	Hap13	OsDFR
