# Supplementary material for: Determinant Factors and Regulatory Systems for Anthocyanin Biosynthesis in Rice Apiculi and Stigmas
Source: Rice (N Y). 2021 Apr 21;14:37. doi: 10.1186/s12284-021-00480-1 (PMC8060382; doi:10.1186/s12284-021-00480-1)
Supplement: Supplementary file 21 — Additional file 21: Table S9. Analysis of OsPAC1 coding region in a panel of 176 natural rice accessions. [file 12284_2021_480_MOESM21_ESM.xlsx]

## Sheet: Sheet1
Table S9. Analysis of OsPAC1 coding region in a panel of 176 natural rice accessions.
Accessions	Group	Color		88
		Apiculus	Stigma	I/V
Nipponbare	japonica	Straw-white	Straw-white	A
Funingzipigengzi	japonica	Purple	Purple	A
Longhuamaohulu	japonica	Purple	Purple	A
Gaoyangdiandaodahongmang	japonica	Purple	Purple	A
Zhonglouyihao 1	japonica	Purple	Purple	A
Xingguo	japonica	Purple	Purple	A
Liushizao	indica	Purple	Purple	G
Feidongtangdao	japonica	Purple	Purple	G
Qimei	indica	Purple	Purple	G
Xuanenchangtanqingnian	indica	Purple	Purple	G
Xibainian	japonica	Purple	Purple	G
Shangujiu	japonica	Brown	Straw-white	A
Biwusheng	indica	Purple	Purple	A
Magunuo	japonica	Brown	Straw-white	A
LimingB	japonica	Purple	Purple	A
Guihuanghuang	japonica	Purple	Purple	A
Sugeng 2	japonica	Brown	Straw-white	A
Aizizhan	indica	Purple	Purple	A
Muguanuo	japonica	Purple	Purple	G
Haomake (K)	japonica	Brown	Straw-white	A
Mubanggu	japonica	Purple	Purple	A
Qingke	indica	Purple	Purple	G
Wuzuihonggu	indica	Purple	Purple	G
Zegu	japonica	Purple	Purple	G
Hongkezhenuo	japonica	Brown	Straw-white	A
Zimangfeienuo	japonica	Brown	Straw-white	A
Xiaobaimi	indica	Purple	Purple	G
Maguzi	japonica	Brown	Straw-white	A
Laohongdao	japonica	Purple	Purple	G
Putaohhuang	japonica	Purple	Purple	G
ZhuzhenB	indica	Purple	Purple	G
L 301 B	indica	Purple	Purple	G
Jintenan 43B	indica	Purple	Purple	G
Zhenshan 97	indica	Purple	Purple	G
XiangaiB	indica	Purple	Purple	G
Jiangnongzao 1B	indica	Purple	Purple	G
Baoxie 7B	indica	Purple	Purple	G
Aijiaonante	indica	Brown	Straw-white	G
Aimakang	indica	Purple	Purple	G
Xiangaizao 10	indica	Purple	Purple	G
Shuiyuan 300 li	japonica	Straw-white	Straw-white	A
Yelicanghua	japonica	Straw-white	Straw-white	A
Dandongludao	japonica	Brown	Straw-white	A
Laoguangtou83	japonica	Purple	Purple	A
Muxiqiu	japonica	Straw-white	Straw-white	A
Laohuzhong	japonica	Straw-white	Straw-white	A
Youmangzaogeng	japonica	Straw-white	Straw-white	A
Huangkezaoerri	japonica	Straw-white	Straw-white	A
Leihuozhan	indica	Straw-white	Straw-white	G
Jinaibai	indica	Straw-white	Straw-white	G
Aihechi	indica	Straw-white	Straw-white	G
Hongmisandanbai	indica	Straw-white	Straw-white	A
Jinbaoyin	japonica	Straw-white	Straw-white	G
Yizhixiang	indica	Straw-white	Straw-white	G
Chikenuo	indica	Brown	Straw-white	A
Guangkexiangnuo	japonica	Brown	Straw-white	A
Dongtingwanxian	indica	Straw-white	Straw-white	G
Liuyenian	indica	Straw-white	Straw-white	G
Xugunuo	japonica	Straw-white	Straw-white	G
Hongqi 5	japonica	Brown	Straw-white	A
Hanmadao	indica	Straw-white	Straw-white	G
Haobuka	japonica	Straw-white	Straw-white	G
Sanqishiluo	japonica	Straw-white	Straw-white	G
Qitoubaigu	japonica	Straw-white	Straw-white	G
Xianggu	japonica	Straw-white	Straw-white	G
Wuzidui	japonica	Brown	Straw-white	A
Laozaogu	indica	Brown	Straw-white	A
Lengbinggu	japonica	Brown	Straw-white	A
Lengshuinuo	japonica	Straw-white	Straw-white	A
Lamujai	japonica	Purple	Purple	A
Qitougu	indica	Straw-white	Straw-white	G
Yuyannuo	japonica	Straw-white	Straw-white	A
Huangpinuo	japonica	Purple	Purple	A
Mowangguneiza	japonica	Straw-white	Straw-white	G
Nangaogu	indica	Straw-white	Straw-white	G
Jinzhinuo	indica	Straw-white	Straw-white	G
Jixuenuo	japonica	Straw-white	Straw-white	G
Banjiemang	japonica	Straw-white	Straw-white	G
Baibaili	japonica	Straw-white	Straw-white	A
Ximaxian	indica	Straw-white	Straw-white	A
Beizinuo	japonica	Straw-white	Straw-white	G
Xiangnuo	japonica	Brown	Straw-white	A
Taichun65/Taichun HR539	japonica	Brown	Straw-white	A
IR 661-1	indica	Straw-white	Straw-white	A
Shufeng 101	indica	Straw-white	Straw-white	G
Heigeng 2	japonica	Brown	Straw-white	A
Baoxuan 21	indica	Straw-white	Straw-white	A
Xiushui 115	japonica	Brown	Straw-white	A
Geng 87-304	japonica	Straw-white	Straw-white	A
Zhenshan 232	indica	Straw-white	Straw-white	G
Zhengdao 5	japonica	Straw-white	Straw-white	A
Baigedao	japonica	Straw-white	Straw-white	G
Tieganwu	japonica	Straw-white	Straw-white	G
Jiefangxian	indica	Straw-white	Straw-white	G
Sanbaili	indica	Straw-white	Straw-white	G
Taishannuo	indica	Straw-white	Straw-white	G
Aimi	indica	Straw-white	Straw-white	G
Minbeiwanxian	indica	Straw-white	Straw-white	G
Lucaihao	indica	Straw-white	Straw-white	G
Wukezhan	indica	Straw-white	Straw-white	G
Shuyazhan	indica	Straw-white	Straw-white	G
Simiao	indica	Straw-white	Straw-white	G
Nanxiongzaoyouzhan	indica	Straw-white	Straw-white	G
Baikehualuo	indica	Straw-white	Straw-white	G
Sancunli	japonica	Straw-white	Straw-white	G
Honggenghangu	japonica	Straw-white	Straw-white	G
Hongainuo	indica	Straw-white	Straw-white	G
Qiyuexian	indica	Straw-white	Straw-white	G
Bawanggeng 1	japonica	Straw-white	Straw-white	G
Aijiaozao	indica	Straw-white	Straw-white	G
Wanlixian	indica	Straw-white	Straw-white	G
Zhongnong 4	indica	Purple	Purple	G
Sankecun	indica	Straw-white	Straw-white	G
Wenxiangnuo	indica	Straw-white	Straw-white	G
Zimi	japonica	Straw-white	Straw-white	G
Xiaohongu	japonica	Straw-white	Straw-white	G
Haobayong 1	japonica	Straw-white	Straw-white	G
Gongju 73	japonica	Straw-white	Straw-white	G
Zinuo	indica	Straw-white	Straw-white	G
Haolai	indica	Straw-white	Straw-white	G
Fanhaopi	indica	Straw-white	Straw-white	G
Niankenuo	indica	Brown	Straw-white	A
Maweinian	indica	Straw-white	Straw-white	G
Younian	japonica	Straw-white	Straw-white	G
Guituibaihe	japonica	Straw-white	Straw-white	A
Yangkenuo	indica	Brown	Straw-white	A
Heimangdao	japonica	Brown	Straw-white	A
Taichunzailai 1/Taichun65	indica	Straw-white	Straw-white	G
Taizhongxianxuan 220	indica	Straw-white	Straw-white	G
Menjiagao 1	japonica	Straw-white	Straw-white	G
Menjiading 2	indica	Straw-white	Straw-white	G
Baoerfu	indica	Straw-white	Straw-white	G
JinnanteB	indica	Straw-white	Straw-white	G
Chaoyang 1B	indica	Straw-white	Straw-white	G
Qingsiai 16B	indica	Straw-white	Straw-white	G
JinghuB	japonica	Straw-white	Straw-white	G
Baoxie 123B	indica	Straw-white	Straw-white	G
80B	indica	Straw-white	Straw-white	G
Ggenshan97B	japonica	Straw-white	Straw-white	G
88B	indica	Straw-white	Straw-white	G
Gu154	indica	Straw-white	Straw-white	G
Gui 630	indica	Straw-white	Straw-white	G
PeiC 122	japonica	Straw-white	Straw-white	G
Geng 7623	japonica	Straw-white	Straw-white	G
Teqingxuanhui	indica	Straw-white	Straw-white	G
Xianghui91269	indica	Straw-white	Straw-white	G
JWR 221	japonica	Straw-white	Straw-white	G
Guangluai 4	indica	Straw-white	Straw-white	G
Liusha 1	indica	Straw-white	Straw-white	G
Chenwan 3	japonica	Straw-white	Straw-white	G
Nangjing 11	indica	Straw-white	Straw-white	G
Chengduai 3	indica	Straw-white	Straw-white	G
Guichao 2	indica	Straw-white	Straw-white	G
Guangluai 15-1	indica	Straw-white	Straw-white	G
Hongwan 1	indica	Straw-white	Straw-white	G
Xiangwandao 1	indica	Straw-white	Straw-white	G
Nantehao	indica	Straw-white	Straw-white	G
Yangdao 2	indica	Straw-white	Straw-white	G
Luke 3	indica	Straw-white	Straw-white	G
Aituogu 151	indica	Straw-white	Straw-white	G
Huangsiguizhan	indica	Straw-white	Straw-white	G
Zaoshuxiangheimi	indica	Straw-white	Straw-white	G
Momi	indica	Straw-white	Straw-white	G
Jinyou 1	indica	Straw-white	Straw-white	G
Xiangzaoxian 7	indica	Straw-white	Straw-white	G
Zaoxian 240	indica	Straw-white	Straw-white	A
Dangyu 5	japonica	Straw-white	Straw-white	G
Chengnongshuijing	indica	Straw-white	Straw-white	G
Qiuqianbai	indica	Purple	Purple	G
Yanshuichi	indica	Purple	Purple	G
Xishi 15	japonica	Brown	Straw-white	A
Meihuanuo	indica	Purple	Purple	A
Haoxiang	indica	Brown	Straw-white	G
Haohuangla	indica	Purple	Purple	G
Zaoshunonghu 6B	japonica	Purple	Purple	G
Erjiunan1	indica	Purple	Purple	G
