# Supplementary material for: Determinant Factors and Regulatory Systems for Anthocyanin Biosynthesis in Rice Apiculi and Stigmas
Source: Rice (N Y). 2021 Apr 21;14:37. doi: 10.1186/s12284-021-00480-1 (PMC8060382; doi:10.1186/s12284-021-00480-1)
Supplement: Supplementary file 22 — Additional file 22: Table S10. Sequences of primers used in this study. [file 12284_2021_480_MOESM22_ESM.xlsx]

## Sheet: Sheet1
Table S10 sequences of primers used in this study.
Primer name	Forward primer (5'-3')	Reverse primer (5'-3')	Enzyme site	Use of primers
I6-2	CACCTTTTGTCTAATCAAATCAGTTT	TCTTTGGTGCTGAAAGTATGTAAGA		gene mapping
M1	TTCTGGCCTATGAGGGATGATCG	ACCAAATATCAAGCCTGCACAGC		gene mapping
M2	AGGAATCACATCCACCCATGTCC	GTCAGGCACGGCTCGAAGTAGG		gene mapping
I6-3	CCCTATAAATACAGGAAGCCACA	CGCAAGTGATCTCTCGTTGT		gene mapping
I1-12	CCACAAGCTCAAGCTTCAAA	TCGAATTACTCGCATTGATCC		gene mapping
Z2	CGTCCCGTGTACCCTATGAT	TTGAGCGCTTGTCAACAACT		gene mapping
Z8	GCATAATGGATAAAATGGGTGA	ATCATCACCAATCGCTCGAC		gene mapping
Z20	AGCGTGCACATTCATTCCTA	GGAAATTAGCCGCTCAAACA		gene mapping
Z25	TGGAGAGTTTGCATTTCACAA	CCGGATTAAGTCGGGGTTAT		gene mapping
Z40	CAATGGCAAACCCAACACTA	GAAATACGAGCAAACACACCTG		gene mapping
Z55	AAACGCTCAAAGTAGGGTT	TTAGCCATACCAATTGCTT		gene mapping
OsC1-1	CCATCCGTAGCAGCCAAGTCCC	TCATTGTCTGTTCGGCCCGGCA		gene sequencing
OsC1-2	TCATCGTCAGGCTCCACACCCT	TGTTCCCACAACCTCCATTTTACCG		gene sequencing
DFR-1	ACTCCCCCTGTCCTGTACCAGC	CGTCGAGGTGGACGAACTGCAC		gene sequencing
DFR-2	AAGTCATTGGCGGAGAAGGCCG	GGGAGCTCTCTAGGAGCACGTGTA		gene sequencing
Pa-1	TCTAGTGTGGTGATGGCTGT	TGGTAGGTGAGGAACAAATTAGT		gene sequencing
Pa-2	AGCCAGCTCATCAAGGACTT	ACTGGACGATTGAGCTAGCTATA		gene sequencing
Pa-3	AGCAAAGGTAGACATATTCCACT	TTGGTCGAAAAGTCAACGGC		gene sequencing
Ps-1	CTTACACACATAGAGGCAGTCC	CCAGCACGTTTGTTTTCTAGT		gene sequencing
Ps-2	TGCTGCCAGTCTCTTACAGT	TTCGCCTGCTTCTTGTTTCC		gene sequencing
Ps-3	CATTATGAAACGGAGGGAGTGT	CCCGGTACCTCCTAAACAAGA		gene sequencing
P-Pa	AAAATGCCCCTGGCTAATG	TGCCATCACCACACAAGTCT		sequencing for OsPa promoter
P-Ps	GATCCGTCGTTTATGCAAGG	GCTGGTTGAAATGGACCAAA		sequencing for OsPs promoter
PAC1	CTGGCTGCTCGCGTTTTT	TGATGAATGAGGTTACTTTTGCAG		gene sequencing
1305-C	ATCCTCTAGAGTCGACATTATCTCCCCTCCCTCGTGCAA	AGGATTCAATCTTAAGAGCTCGAGAATAATATTGTGCATA	SalI/AflII	complementation test of OsC1
2300-DFR	CCATGATTACGAATTCGGCGTCTGATGCGACTTTTA	GATCCGGGCCGGATCCGACAACGGCAGTCAAGGTG	EcoRI/SmalI	complementation test of DFR
CR-HLH1	AGATGATCCGTGGCAGCCAGCTTGCTGCTGCAGCGGTTTTAGAGCTATGC	GCATAGCTCTAAAACCGCTGCAGCAGCAAGCTGGCTGCCACGGATCATCT	AarI	knockout of HLH1
CR-HLH2-1	AGATGATCCGTGGCAGCCCATTGCCGCGCTATCGCGTTTTAGAGCTATGC	GCATAGCTCTAAAACGCGATAGCGCGGCAATGGGCTGCCACGGATCATCT	AarI	knockout of HLH2
CR-HLH2-2	AGATGATCCGTGGCAGGCATCTTCCGTTTCGTTGTTTTAGAGCTATGC	GCATAGCTCTAAAACAACGAAACGGAAGATGCCTGCCACGGATCATCT	AarI
CR-HLH3	AGATGATCCGTGGCAAGAGCCGGGTCCTCCGAAACGTTTTAGAGCTATGC	GCATAGCTCTAAAACGTTTCGGAGGACCCGGCTCTTGCCACGGATCATCT	AarI	knockout of HLH3
CR-HLH4	AGATGATCCGTGGCAATTGGCTCGTCTGAGCATGCGTTTTAGAGCTATGC	GCATAGCTCTAAAACGCATGCTCAGACGAGCCAATTGCCACGGATCATCT	AarI	knockout of HLH4
CR-HLH5	AGATGATCCGTGGCACAAGGCACAAAGCACGAGGCGTTTTAGAGCTATGC	GCATAGCTCTAAAACGCCTCGTGCTTTGTGCCTTGTGCCACGGATCATCT	AarI	knockout of HLH5
CR-HLH6	AGATGATCCGTGGCAAGTGTGCAGACCAGCAGAGGGTTTTAGAGCTATGC	GCATAGCTCTAAAACCCTCTGCTGGTCTGCACACTTGCCACGGATCATCT	AarI	knockout of HLH6
PAN580-OsC1	CGGAGCTAGCTCTAGAATGGGGAGGAGAGCTTGC	TGCTCACCATGGATCCCGCACACAAGTTCCA	XbaI/BamHI	sbucellualr localization of OsC1
PAN580-DFR	CGGAGCTAGCTCTAGAATGGGCGAGGCGGTGAAGGGGCCA	TGCTCACCATGGATCCTTTGACCAACGCTTCTGTTTCAGC	XbaI/BamHI	sbucellualr localization of DFR
PAN580-Pa	CGGAGCTAGCTCTAGAATGGCATCTGCTCCTCCAGTTC	TGCTCACCATGGATCCGCCACCGATAGCTTTCTGG	XbaI/BamHI	sbucellualr localization of Pa
PAN580-Ps	CGGAGCTAGCTCTAGAATGGAAGAGACCCCTCTGCCATCC	TGCTCACCATGGATCCGCTAGCTAGCTTGCTATAGCTTTC	XbaI/BamHI	sbucellualr localization of Ps
ubiqutin	AACCAGCTGAGGCCCAAGA	ACGATTGATTTAACCAGTCCATGA		endogenous control
q-OsC1	CGTCGTCGAGCTCATTACC	ATGTCACGCACACAAGTTCC		qRT-PCR
q-DFR	GTCGTCGGGCCCTTCATCAG	TCGAGGTGGACGAACTGCAC		qRT-PCR
q-Pa	GCTGTGAGGAGCATCAGTTG	CTCAGTTGCTCGCTTCTCTG		qRT-PCR
q-Ps	GCGATGACGACTCAAGGAAG	TGAATGGACGGGACAACTGA		qRT-PCR
q-PAC1	ATCTACGCGCTGGCCTTCTC	TCGAAGGAGAGGAGGGAGAC		qRT-PCR
AD-OsC1	GGAGGCCAGTGAATTCATGGGGAGGAGAGCTTGC	TCATCTGCAGCTCGAGTCACGCACACAAGTTCCA	ECoRI/XhoI	yeast two-hybid assay
BD-Pa	CATGGAGGCCGAATTCATGGCATCTGCTCCTCCAGTTC	TAGTTATGCGGCCGCTGCAGCTAGCCACCGATAGCTTTCTGG	ECoRI/PSTI	yeast two-hybid assay
BD-Ps	CATGGAGGCCGAATTCATGGAAGAGACCCCTCTGCCATCC	TAGTTATGCGGCCGCTGCAGCTAGCTAGCTAGCTTGCTATAGCT	ECoRI/PSTI	yeast two-hybid assay
nLUC-C1	GGTACCCGGGATCCATGGGGAGGAGAGCTTGCTGCGCA	GAGATCTGGTCGACCGCACACAAGTTCCAGGCGTCGTC	BamHI/SalI	LCI assay
cLUC-Pa	CCCGGGGCGGTACCATGGCATCTGCTCCTCCAGTTC	CTCTGCAGGTCGACCTAGCCACCGATAGCTTTCTGG	KpnI/SalI	LCI assay
cLUC-Ps	CCCGGGGCGGTACCATGGAAGAGACCCCTCTGCCATCC	CTCTGCAGGTCGACCTAGCTAGCTAGCTTGCTATAGCT	KpnI/SalI	LCI assay
Yc-C1	CATTTACGAACGATAGTTAATTAAATGGGGAGGAGAGCTTGCTGCGCA	CACTGCCACCTCCTCCACTAGTCGCACACAAGTTCCAGGCGTCGTC	SpeI/PacI	BiFC I assay
Yn-Pa	CATTTACGAACGATAGTTAATTAAATGGCATCTGCTCCTCCAGTTC	CACTGCCACCTCCTCCACTAGTGCCACCGATAGCTTTCTGG	SpeI/PacI	BiFC I assay
Yn-Ps	CATTTACGAACGATAGTTAATTAAATGGAAGAGACCCCTCTGCCATCC	CACTGCCACCTCCTCCACTAGTGCTAGCTAGCTTGCTATAGCT	SpeI/PacI	BiFC I assay
LUC-DFR	AGATCGAATTCCATGGACACGTACTAAATGCACCGG	TTGGCGTCTTCCATGGGGCGTACCGTGCGTGATCGATC	NcoI	Transactivation Activity Assay
LUC-CHS	AGATCGAATTCCATGGAGTGATTTCATCCCCTCGTGT	TTGGCGTCTTCCATGGCTCTCTCGACTAAT TCACCAGG	NcoI	Transactivation Activity Assay
LUC-CHI	AGATCGAATTCCATGGTTTCCACAAGCCTAACCTG	TTGGCGTCTTCCATGGCGGGTGAGCAACT AACTATC	NcoI	Transactivation Activity Assay
LUC-F3H	AGATCGAATTCCATGGGAAAAGTCGGACAGGCAGC	TTGGCGTCTTCCATGGGCGATAGGCGTGG ATGGAT	NcoI	Transactivation Activity Assay
LUC-F3'H	AGATCGAATTCCATGGGATGCTTTAGTTTAGGGGA	TTGGCGTCTTCCATGGGAAATGCGGGTTT AGAGAG	NcoI	Transactivation Activity Assay
LUC-ANS	AGATCGAATTCCATGGCTCTGGCGGTTGGCACACGA	TTGGCGTCTTCCATGGGTGATGGCGAGGC AGGCAGA	NcoI	Transactivation Activity Assay
1390-OsC1	TTACTTCTGCACTAGGTACCATGGGGAGGAGAGCTTGC	GAATTCCCGGGGATCCTCACGCACACAAGTTCCA	BamHI/KpnI	Transactivation Activity Assay
1390-Pa	TTACTTCTGCACTAGGTACCATGGCATCTGCTCCTCCAGTTC	GAATTCCCGGGGATCCCTAGCCACCGATAGCTTTCTGG	BamHI/KpnI	Transactivation Activity Assay
1390-Ps	TTACTTCTGCACTAGGTACCATGGAAGAGACCCCTCTGCCATCC	GAATTCCCGGGGATCCCTAGCTAGCTAGCTTGCTATAGCT	BamHI/KpnI	Transactivation Activity Assay
